# Supplementary material for: DNA methylation‐based profiling of bone and soft tissue tumours: a validation study of the ‘DKFZ Sarcoma Classifier’
Source: J Pathol Clin Res. 2021 May 5;7(4):350–60. doi: 10.1002/cjp2.215 (PMC8185366; doi:10.1002/cjp2.215)
Supplement: Supplementary file 3 — Table S1. Overview of RNOH samples Table S2. Inclusion of estimate tumour purity filtering step before validating the performance of the classifier Table S3. Testing a classifier score threshold cut‐off = 0.85 Table S4. Sensitivity and precision of the different methylation classes (core validation set) Table S5. Proportion of samples predicted to the correct methylation class (DKFZ validation and RNOH cohorts, common tumour types) [file CJP2-7-350-s001.xlsx]

## Sheet: Cover sheet
DNA methylation-based profiling of bone and soft tissue tumours: a validation study of the ‘DKFZ sarcoma Classifier’
I Lyskjær et al. J Pathol Clin Res DOI: 10.1002/cjp2.215
Supplementary Tables
Table S1. Overview of RNOH samples
Table S2. Inclusion of estimate tumour purity filtering step before validating the performance of the classifier
Table S3. Testing a classifier score threshold cutoff = 0.85
Table S4. Sensitivity and precision of the different methylation classes (core validation set)
Table S5. Proportion of samples predicted to the correct methylation class (DKFZ validation and RNOH cohorts, common tumour types)

## Sheet: Table S1
Table S1. Overview of RNOH samples
Case number	Sentrix ID	Array type	Methylation DNA source (Frozen tissue= FT, paraffin embedded= FFPET)	Gender	Final Diagnosis	Histological subtype (if applicable)	Diagnosis Summary	Initial Diagnosis (if modified after classifier result)	Sample in core validation cohort?	Estimated tumour purity (See methods)	Summary of review findings (discrepant results only)	Revision of diagnosis (score >=0.9 only)	Prediction group (>=0.9)	Predicted methylation class	Calibration score (Methylation class)	CSA family score (for conventional chondrosarcomas below threshold only)	Location	Grade	Site (Soft tissue/bone)	Primary/ Metastasis/ Local Recurrence	Sample type	Age	Other_Markers	Prediction group (>=0.85)	AFH	AFX_PDS	ALMO_MPC	AS	ASPS	CB	CCS	CCSK	CHORD	CHORD_DD	CSA_CC	CSA_GROUP_A	CSA_GROUP_B	CSA_IDH_GROUP_A	CSA_IDH_GROUP_B	CSA_MES	CTRL_BLOOD	CTRL_MUS	CTRL_REA	DFSP	DSRCT	DTFM	EHE	EMCS	ES
1	100994770004_R01C02	450k	DNA FT	Female	Osteofibrous Dysplasia	NA	OFD		No	0.348943	Not validated (below threshold)	NA	Below threshold	FDY	0.799	NA	Tibia	NA	Bone	Primary	Resection	18	NA	Below threshold	0	0.001	0.001	0.004	0.001	0.001	0.001	0	0.002	0	0.002	0.003	0	0	0.001	0.001	0	0	0.001	0.002	0.001	0.001	0	0.001	0
2	100994770004_R02C02	450k	DNA FFPET	Female	Aneurysmal bone cyst	Conventional	ABC		No	0.454499	Not validated (below threshold)	NA	Below threshold	FDY	0.102	NA	Humerus	NA	Bone	Primary	Resection	11	USP6 NEG	Below threshold	0.002	0.008	0.007	0.065	0.007	0.009	0.009	0.001	0.025	0.002	0.003	0.035	0.001	0.004	0.004	0.032	0.006	0.004	0.003	0.037	0.026	0.013	0.005	0.011	0.006
3	100994770004_R03C02	EPIC	DNA FFPET	Female	Chondrosarcoma	Central	CSA		Yes	0.487255	NA	No	Grp1- Classifier correct (concordant)	CSA_GROUP_B	0.976	NA	Femur	3	Bone	Primary	Resection	51	IDH1 R132C	Grp1- Classifier correct (concordant)	0	0	0	0	0	0	0	0	0	0	0	0.001	0.976	0.011	0.001	0	0	0	0	0	0	0	0	0	0
4	100994770004_R04C01	450k	DNA FFPET	Female	Osteoclast-rich sarcoma	Difficult to classify	USARC		Yes	0.379385	Not validated (below threshold)	NA	Below threshold	OS_HG	0.157	NA	Foot	NA	Bone	Primary	Resection	37	NA	Below threshold	0.007	0.007	0.008	0.046	0.012	0.023	0.008	0.001	0.023	0.003	0.01	0.024	0.001	0.004	0.021	0.006	0.005	0.004	0.016	0.039	0.011	0.009	0.006	0.01	0.006
5	100994770004_R04C02	EPIC	DNA FFPET	Female	Giant Cell Tumour of Bone	Malignant	H3.3mut		No	0.421343	Not validated (below threshold)	NA	Below threshold	GCTB	0.785	NA	Vertebra	3	Bone	Metastasis	Resection	34	H3.3 G34W pos	Below threshold	0.001	0.002	0.002	0.009	0.002	0.002	0.002	0	0.006	0.001	0.002	0.004	0.024	0	0.002	0.002	0.001	0.001	0.001	0.005	0.003	0.002	0.002	0.002	0.004
6	100994770004_R05C01	450k	DNA FT	Female	Adamantinoma	Classical	Adamantinoma		No	0.610011	Not validated (below threshold)	NA	Below threshold	NFB_PLEX	0.138	NA	Tibia	NA	Bone	Local recurrence	Resection	12	NA	Below threshold	0.002	0.008	0.006	0.026	0.005	0.006	0.01	0.001	0.019	0.002	0.003	0.049	0.001	0.003	0.004	0.011	0.005	0.004	0.003	0.024	0.016	0.014	0.003	0.049	0.004
7	100994770004_R05C02	450k	DNA FFPET	Male	Giant Cell Tumour of Bone	Conventional	GCTB		Yes	0.40982	Not validated (below threshold)	NA	Below threshold	FDY	0.24	NA	Sacrum	NA	Bone	Primary	Resection	19	GCT, H3F3A/B WT, USP6 NEG	Below threshold	0.001	0.005	0.006	0.025	0.004	0.011	0.006	0.001	0.014	0.001	0.006	0.048	0.001	0.003	0.004	0.006	0.004	0.003	0.004	0.017	0.009	0.012	0.002	0.006	0.003
8	100994770004_R06C01	450k	DNA FFPET	Female	Giant Cell Tumour of Bone	Conventional	GCTB		Yes	0.475338	NA	No	Grp1- Classifier correct (concordant)	GCTB	0.995	NA	Rib	1	Bone	Primary	Resection	18	NA	Grp1- Classifier correct (concordant)	0	0	0	0	0	0	0	0	0	0	0	0	0.003	0	0	0	0	0	0	0	0	0	0	0	0
9	100994770005_R01C02	450k	DNA FFPET	Female	Fibrous Dysplasia	Secondary ABC-change	FDY		Yes	0.388879	Molecular- GNAS mutation	NA	Below threshold	OS_HG	0.134	NA	Femur	NA	Bone	Primary	Resection	17	GNAS (G-A Arg201)	Below threshold	0.01	0.007	0.007	0.063	0.008	0.012	0.007	0.001	0.04	0.006	0.01	0.02	0.001	0.005	0.035	0.006	0.007	0.004	0.004	0.021	0.01	0.007	0.005	0.007	0.005
10	100994770005_R02C01	450k	DNA FFPET	Female	Chondroblastoma	Conventional	CB		Yes	0.348705	Molecular- H3K36m mutant	NA	Below threshold	CSA_IDH_GROUP_B	0.634	NA	Humerus	NA	Bone	Primary	Resection	15	H3.3 K36M POS	Below threshold	0.014	0.002	0.002	0.017	0.003	0.019	0.002	0	0.022	0.004	0.008	0.01	0	0.003	0.634	0.001	0.002	0.001	0.002	0.004	0.002	0.002	0.002	0.002	0.001
11	100994770005_R02C02	EPIC	DNA FFPET	Female	Chondrosarcoma	Central	CSA		Yes	0.583251	NA	No	Grp1- Classifier correct (concordant)	CSA_GROUP_B	0.992	NA	Thumb	3	Bone	Primary	Resection	62	IDH1 R132C	Grp1- Classifier correct (concordant)	0	0	0	0	0	0	0	0	0	0	0	0	0.992	0.008	0	0	0	0	0	0	0	0	0	0	0
12	100994770005_R03C02	450k	DNA FFPET	Male	Aneurysmal bone cyst	Conventional	ABC		No	0.352472	Not validated (below threshold)	NA	Below threshold	OS_HG	0.495	NA	Tibia	NA	Bone	Primary	Resection	13	USP6 POS.	Below threshold	0.004	0.004	0.004	0.024	0.006	0.01	0.004	0	0.012	0.002	0.025	0.008	0	0.002	0.036	0.003	0.003	0.002	0.008	0.009	0.005	0.005	0.003	0.005	0.003
13	100994770005_R05C01	450k	DNA FFPET	Male	Osteoblastoma	Conventional	OB		Yes	0.432949	NA	No	Grp1- Classifier correct (concordant)	OB	0.984	NA	Foot	NA	Bone	Primary	Resection	19	NA	Grp1- Classifier correct (concordant)	0	0	0	0.001	0	0	0	0	0	0	0	0.001	0	0	0	0	0	0	0	0	0	0	0	0	0
14	100994770005_R05C02	450k	DNA FFPET	Male	Chondromyxoid Fibroma	Conventional	Chondromyxoid Fibroma		No	0.388829	Not validated (below threshold)	NA	Below threshold	CSA_GROUP_A	0.137	NA	Foot	NA	Bone	Primary	Resection	27	NA	Below threshold	0.007	0.005	0.012	0.009	0.007	0.014	0.012	0.001	0.026	0.002	0.039	0.137	0.004	0.014	0.072	0.004	0.003	0.004	0.096	0.013	0.006	0.009	0.004	0.009	0.008
15	100994770005_R06C01	450k	DNA FFPET	Female	Non-ossifying Fibroma	Conventional	NOF		No	0.384934	Not validated (below threshold)	NA	Below threshold	NFB_PLEX	0.214	NA	Tibia	NA	Bone	Primary	Resection	19	NA	Below threshold	0.007	0.006	0.007	0.02	0.008	0.011	0.01	0.001	0.018	0.002	0.013	0.022	0	0.004	0.019	0.004	0.004	0.003	0.026	0.016	0.007	0.015	0.004	0.007	0.006
16	100994770005_R06C02	450k	DNA FFPET	Female	Chondromyxoid Fibroma	Conventional	Chondromyxoid Fibroma		No	0.470354	Not validated (below threshold)	NA	Below threshold	USARC	0.069	NA	Pelvis	NA	Bone	Primary	Resection	30	NA	Below threshold	0.002	0.007	0.014	0.058	0.01	0.009	0.014	0.001	0.031	0.003	0.006	0.045	0.002	0.006	0.006	0.012	0.006	0.005	0.004	0.048	0.021	0.009	0.004	0.014	0.006
17	101103430066_R01C01	450k	DNA FFPET	Male	Giant Cell Tumour of Bone	Conventional	GCTB		Yes	0.360168	IHC- G34W positive	NA	Below threshold	CB	0.493	NA	Foot	NA	Bone	Primary	Resection	22	H3.3 G34W POS	Below threshold	0.001	0.001	0.001	0.004	0.002	0.493	0.001	0	0.006	0	0.282	0.008	0	0.001	0.015	0.001	0.001	0.001	0.002	0.003	0.001	0.001	0.001	0.002	0.001
18	101103430066_R01C02	450k	DNA FFPET	Male	Chondroblastoma	Conventional	CB		Yes	0.427675	Not validated (below threshold)	NA	Below threshold, but highest class matches diagnosis	CB	0.283	NA	Femur	NA	Bone	Primary	Resection	16	H3.3 K36 M/B POS	Below threshold, but highest class matches diagnosis	0.003	0.004	0.005	0.04	0.006	0.283	0.007	0	0.021	0.002	0.007	0.063	0.001	0.003	0.013	0.006	0.004	0.003	0.003	0.016	0.009	0.004	0.005	0.013	0.003
19	101103430066_R02C01	450k	DNA FFPET	Male	Aneurysmal bone cyst	Conventional	ABC		No	0.357633	Not validated (below threshold)	NA	Below threshold	OS_HG	0.321	NA	Tibia	NA	Bone	Primary	Resection	16	USP6 POS	Below threshold	0.007	0.003	0.003	0.011	0.005	0.011	0.004	0	0.015	0.002	0.153	0.006	0	0.003	0.137	0.002	0.002	0.002	0.011	0.008	0.004	0.006	0.004	0.003	0.003
20	101103430066_R02C02	450k	DNA FFPET	Female	Chondromyxoid Fibroma	Conventional	Chondromyxoid Fibroma		No	0.437633	Not validated (below threshold)	NA	Below threshold	USARC	0.11	NA	Pelvis	NA	Bone	Primary	Resection	57	NA	Below threshold	0.003	0.007	0.021	0.03	0.011	0.022	0.014	0.001	0.026	0.002	0.03	0.092	0.003	0.006	0.012	0.007	0.004	0.004	0.007	0.03	0.013	0.009	0.005	0.015	0.005
21	101103430066_R03C01	450k	DNA FFPET	Male	Osteoblastoma	Conventional	OB		Yes	0.359706	NA	No	Grp1- Classifier correct (concordant)	OB	0.995	NA	Humerus	NA	Bone	Primary	Resection	52	NA	Grp1- Classifier correct (concordant)	0	0	0	0	0	0	0	0	0	0	0	0	0	0	0	0	0	0	0	0	0	0	0	0	0
22	101103430066_R03C02	450k	DNA FFPET	Female	Osteoblastoma	Conventional	OB		Yes	0.365463	NA	No	Grp1- Classifier correct (concordant)	OB	0.996	NA	Humerus	NA	Bone	Primary	Resection	12	FOS POS, FOSB NEG	Grp1- Classifier correct (concordant)	0	0	0	0	0	0	0	0	0	0	0	0	0	0	0	0	0	0	0	0	0	0	0	0	0
23	101103430066_R04C01	450k	DNA FFPET	Female	Osteosarcoma	osteoclast rich	OS (HG)		Yes	0.336406	Not validated (below threshold)	NA	Below threshold	AFH	0.26	NA	Tibia	NA	Bone	Primary	Resection	54	NGS G34 WT (Bidirectional) (H3F3 master)	Below threshold	0.26	0.003	0.003	0.046	0.005	0.005	0.003	0	0.075	0.007	0.009	0.004	0.001	0.001	0.222	0.002	0.002	0.002	0.001	0.006	0.004	0.003	0.005	0.003	0.005
24	101103430066_R04C02	450k	DNA FFPET	Female	Osteoblastoma	Conventional	OB		Yes	0.341712	NA	No	Grp1- Classifier correct (concordant)	OB	0.944	NA	Humerus	NA	Bone	Primary	Resection	3	FOS POS, FOSB NEG	Grp1- Classifier correct (concordant)	0	0	0	0.001	0	0	0	0	0	0	0	0.001	0	0	0	0	0	0	0	0	0	0	0	0	0
25	101103430066_R05C01	450k	DNA FFPET	Male	Undifferentiated pleomorphic sarcoma (UPS)	NA	USARC		Yes	0.499231	NA	No	Grp1- Classifier correct (concordant)	USARC	0.995	NA	Pelvis	3	ST	Primary	Resection	45	H3.3 G34W POS	Grp1- Classifier correct (concordant)	0	0	0	0	0	0	0	0	0	0	0	0	0	0	0	0	0	0	0.001	0	0	0	0	0	0
26	101103430066_R05C02	450k	DNA FFPET	Male	Osteoblastoma	Conventional	OB		Yes	0.382844	NA	No	Grp1- Classifier correct (concordant)	OB	0.999	NA	Vertebra	NA	Bone	Primary	Resection	28	FOS/FOSB NEG	Grp1- Classifier correct (concordant)	0	0	0	0	0	0	0	0	0	0	0	0	0	0	0	0	0	0	0	0	0	0	0	0	0
27	101103430066_R06C01	450k	DNA FFPET	Male	Chondroblastoma	Conventional	CB		Yes	0.449023	Not validated (below threshold)	NA	Below threshold, but highest class matches diagnosis	CB	0.343	NA	Tibia	NA	Bone	Primary	Resection	16	H3.3 K36M POS	Below threshold, but highest class matches diagnosis	0.001	0.004	0.004	0.033	0.003	0.343	0.004	0	0.022	0.001	0.002	0.119	0.001	0.002	0.004	0.008	0.006	0.003	0.002	0.02	0.012	0.004	0.002	0.02	0.003
28	101103430066_R06C02	450k	DNA FFPET	Male	Aneurysmal bone cyst	Conventional	ABC		No	0.348131	Not validated (below threshold)	NA	Below threshold	OS_HG	0.448	NA	Foot	NA	Bone	Primary	Resection	15	USP6 NEG, H3F3A/B WT.	Below threshold	0.004	0.003	0.003	0.007	0.004	0.008	0.003	0	0.011	0.001	0.217	0.003	0	0.001	0.025	0.002	0.001	0.001	0.011	0.006	0.003	0.004	0.003	0.002	0.003
29	101103430084_R01C01	EPIC	DNA FFPET	Male	Chondrosarcoma	Central- Dediff	CSA		Yes	0.42085	Not validated (below threshold)	NA	Below threshold	USARC	0.78	0.138	Femur	De-Differentiated	Bone	Primary	Resection	53	IDH2 mut	Below threshold	0.003	0.002	0	0.002	0.001	0.001	0.001	0	0.002	0.002	0.001	0.001	0.106	0.014	0.017	0	0	0	0.003	0.001	0.001	0.001	0.001	0.002	0.01
30	101103430084_R02C01	450k	DNA FFPET	Male	Chondromyxoid Fibroma	Difficult to classify	Chondromyxoid Fibroma		No	0.396287	Not validated (below threshold)	NA	Below threshold	CSA_GROUP_A	0.206	NA	Hand	NA	Bone	Primary	Resection	36	NA	Below threshold	0.001	0.005	0.007	0.021	0.005	0.078	0.008	0.001	0.019	0.001	0.037	0.206	0.003	0.005	0.011	0.005	0.003	0.003	0.008	0.031	0.009	0.006	0.004	0.009	0.003
31	101103430084_R03C01	450k	DNA FFPET	Male	Giant Cell Tumour of Bone	Atypical	GCTB		Yes	0.416296	NA	No	Grp1- Classifier correct (concordant)	GCTB	0.908	NA	Tibia	NA	Bone	Primary	Resection	50	H3.3 G34W mutation	Grp1- Classifier correct (concordant)	0	0.001	0.001	0.004	0.001	0.001	0	0	0.002	0	0	0.001	0.01	0	0	0.001	0.001	0	0	0.002	0.001	0.001	0	0.001	0.001
32	101103430084_R03C02	450k	DNA FFPET	Female	Osteoblastoma	Conventional	OB		Yes	0.345849	Not validated (below threshold)	NA	Below threshold, but highest class matches diagnosis	OB	0.408	NA	Humerus	NA	Bone	Primary	Resection	19	FOS POS, FOSB NEG	Below threshold, but highest class matches diagnosis	0.001	0.001	0.001	0.005	0.002	0.005	0.001	0	0.004	0	0.132	0.003	0	0.001	0.004	0.001	0.001	0.001	0.002	0.004	0.002	0.001	0.001	0.001	0.001
33	101103430084_R04C01	450k	DNA FFPET	Female	Aneurysmal bone cyst	Conventional	ABC		No	0.365917	Not validated (below threshold)	NA	Below threshold	OS_HG	0.448	NA	Hand	NA	Bone	Primary	Resection	61	USP6 NEG, H3F3A/B WT.	Below threshold	0.001	0.002	0.002	0.012	0.002	0.008	0.002	0	0.006	0.001	0.031	0.008	0	0.001	0.004	0.002	0.001	0.001	0.005	0.007	0.004	0.004	0.002	0.002	0.002
34	101103430084_R04C02	450k	DNA FFPET	Female	Chondromyxoid Fibroma	Conventional	Chondromyxoid Fibroma		No	0.378711	Not validated (below threshold)	NA	Below threshold	USARC	0.174	NA	Foot	NA	Bone	Primary	Resection	13	NA	Below threshold	0.008	0.006	0.008	0.009	0.007	0.012	0.008	0.001	0.019	0.002	0.06	0.02	0.001	0.005	0.036	0.003	0.003	0.003	0.134	0.012	0.005	0.012	0.004	0.005	0.01
35	101103430084_R05C01	450k	DNA FFPET	Female	Aneurysmal bone cyst	Conventional	ABC		No	0.359985	Not validated (below threshold)	NA	Below threshold	IMT	0.608	NA	Vertebra	NA	Bone	Primary	Resection	7	USP6 POS	Below threshold	0.003	0.002	0.002	0.018	0.003	0.007	0.002	0	0.006	0.003	0.005	0.004	0	0.001	0.079	0.002	0.002	0.001	0.002	0.004	0.002	0.002	0.002	0.002	0.001
36	101103430084_R05C02	450k	DNA FT	Female	Adamantinoma	Osteofibrous dysplasia-like	Adamantinoma		No	0.368886	Histology- typical epithelial (squamoid) islands		Grp2- Discrepant (with evidence)	FDY	0.91	NA	Tibia	NA	Bone	Primary	Resection	14	NA	Grp2- Discrepant (with evidence)	0	0	0	0.002	0	0	0	0	0.001	0	0.001	0.002	0	0	0	0	0	0	0	0.001	0.001	0	0	0	0
37	101103430084_R06C01	450k	DNA FFPET	Male	Osteoblastoma	NA	OB		Yes	0.426018	NA	No	Grp1- Classifier correct (concordant)	OB	0.996	NA	Humerus	NA	Bone	Primary	Resection	3	NA	Grp1- Classifier correct (concordant)	0	0	0	0	0	0	0	0	0	0	0	0	0	0	0	0	0	0	0	0	0	0	0	0	0
38	101103430084_R06C02	450k	DNA FFPET	Male	Aneurysmal bone cyst	Conventional	ABC		No	0.35424	Histology- low grade lesion with no cytological atypia. Blood filled ectatic spaces. Molecular- USP6 negative (FISH). IHC- G34W negative	No	Grp2- Discrepant (inconclusive)	OS_HG	0.937	NA	Foot	NA	Bone	Primary	Resection	15	USP6 NEG, H3F3A/B WT	Grp2- Discrepant (inconclusive)	0	0	0	0.003	0	0.001	0	0	0.002	0	0.004	0.001	0	0	0.001	0	0	0	0.001	0.001	0.001	0.001	0	0	0
39	101103430087_R01C01	450k	DNA FFPET	Male	Giant Cell Tumour of Bone	Conventional	GCTB		Yes	0.423924	NA	No	Grp1- Classifier correct (concordant)	GCTB	0.998	NA	Foot	NA	Bone	Primary	Resection	51	H3.3 G34L POS	Grp1- Classifier correct (concordant)	0	0	0	0	0	0	0	0	0	0	0	0	0.001	0	0	0	0	0	0	0	0	0	0	0	0
40	101103430087_R01C02	450k	DNA FFPET	Female	Osteosarcoma	Soft Tissue	OS (ST)		No	0.39514	NA	No	Grp2- Discrepant (inconclusive)	USARC	0.9	NA	Leg	3	ST	Primary	Resection	41	-	Grp2- Discrepant (inconclusive)	0.003	0.001	0	0.002	0.001	0.001	0.001	0	0.001	0	0	0	0	0	0.001	0	0	0	0.004	0.001	0	0.002	0	0	0.001
41	101103430087_R02C01	450k	DNA FFPET	Female	Chondroblastoma	Conventional	CB		Yes	0.466048	NA	No	Grp1- Classifier correct (concordant)	CB	0.949	NA	Humerus	NA	Bone	Primary	Resection	16	H3.3 K36M POS	Grp1- Classifier correct (concordant)	0	0	0	0.002	0	0.949	0	0	0.001	0	0	0.02	0	0	0	0	0	0	0	0.001	0.001	0	0	0.002	0
42	101103430087_R02C02	450k	DNA FFPET	Male	Chondromyxoid Fibroma	Conventional	Chondromyxoid Fibroma		No	0.423533	Not validated (below threshold)	NA	Below threshold	USARC	0.141	NA	Femur	NA	Bone	Primary	Resection	19	NA	Below threshold	0.007	0.008	0.011	0.028	0.011	0.018	0.009	0.001	0.037	0.004	0.034	0.049	0.002	0.007	0.039	0.007	0.005	0.004	0.021	0.019	0.012	0.025	0.007	0.013	0.009
43	101103430087_R03C01	450k	DNA FFPET	Female	Pigmented villonodular synovitis/Tenosynovial giant cell tumour	Conventional	PVNS/GCTTS		No	0.341975	Not validated (below threshold)	NA	Below threshold	IMT	0.59	NA	Hand	NA	ST	Primary	Resection	27	NA	Below threshold	0.012	0.003	0.003	0.011	0.013	0.004	0.003	0	0.006	0.002	0.002	0.004	0	0.001	0.034	0.002	0.002	0.001	0.039	0.004	0.003	0.008	0.003	0.002	0.005
44	101103430087_R03C02	450k	DNA FFPET	Male	Chondroblastoma	Conventional	CB		Yes	0.425913	NA	No	Grp1- Classifier correct (concordant)	CB	0.991	NA	Femur	NA	Bone	Primary	Resection	15	H3.3 K36M POS	Grp1- Classifier correct (concordant)	0	0	0	0	0	0.991	0	0	0	0	0	0.004	0	0	0	0	0	0	0	0	0	0	0	0	0
45	101103430087_R04C01	450k	DNA FFPET	Male	Osteosarcoma	Telangiectatic	OS (HG)		Yes	0.387994	Not validated (below threshold)	NA	Below threshold, but highest class matches diagnosis	OS_HG	0.28	NA	Foot	3	Bone	Primary	Resection	11	NGS G34 WT (Bidirectional) (H3F3 master)	Below threshold, but highest class matches diagnosis	0.003	0.006	0.005	0.035	0.006	0.018	0.006	0.001	0.018	0.003	0.015	0.028	0.001	0.003	0.013	0.006	0.005	0.003	0.005	0.018	0.009	0.007	0.004	0.006	0.003
46	101103430087_R04C02	450k	DNA FFPET	Male	Aneurysmal bone cyst	Conventional	ABC		No	0.386064	Not validated (below threshold)	NA	Below threshold	OS_HG	0.585	NA	Foot	NA	Bone	Primary	Resection	9	USP6 POS	Below threshold	0.002	0.003	0.003	0.01	0.003	0.009	0.003	0	0.01	0.001	0.091	0.006	0	0.001	0.01	0.002	0.002	0.001	0.005	0.008	0.004	0.004	0.002	0.002	0.002
47	101103430087_R05C01	450k	DNA FFPET	Female	Non-ossifying Fibroma	Conventional	NOF		No	0.354971	Not validated (below threshold)	NA	Below threshold	IMT	0.431	NA	Femur	NA	Bone	Primary	Resection	21	NA	Below threshold	0.002	0.001	0.001	0.012	0.002	0.002	0.002	0	0.004	0.002	0.001	0.004	0	0.001	0.042	0.001	0.001	0.001	0.001	0.003	0.001	0.001	0.001	0.001	0.001
48	101103430087_R05C02	450k	DNA FFPET	Male	Chondroblastoma	Conventional	CB		Yes	0.454429	NA	No	Grp1- Classifier correct (concordant)	CB	0.994	NA	Femur	NA	Bone	Primary	Resection	18	H3.3 K36M POS	Grp1- Classifier correct (concordant)	0	0	0	0	0	0.994	0	0	0	0	0	0.002	0	0	0	0	0	0	0	0	0	0	0	0	0
49	101103430087_R06C01	450k	DNA FFPET	Female	Giant Cell Tumour of Bone	Conventional	GCTB		Yes	0.44841	NA	No	Grp1- Classifier correct (concordant)	GCTB	0.997	NA	Femur	NA	Bone	Primary	Resection	35	H3.3 G34M/A POS	Grp1- Classifier correct (concordant)	0	0	0	0	0	0	0	0	0	0	0	0	0.003	0	0	0	0	0	0	0	0	0	0	0	0
50	101103430087_R06C02	450k	DNA FFPET	Male	Aneurysmal bone cyst	Conventional	ABC		No	0.383606	Not validated (below threshold)	NA	Below threshold	NFB_PLEX	0.663	NA	Humerus	NA	Bone	Primary	Resection	10	USP6 NEG, H3F3A/B WT.	Below threshold	0.002	0.002	0.003	0.011	0.002	0.004	0.004	0	0.009	0.001	0.01	0.008	0	0.002	0.009	0.002	0.002	0.001	0.002	0.008	0.003	0.005	0.002	0.003	0.001
51	101103430097_R01C01	450k	DNA FFPET	Male	Non-ossifying Fibroma	Conventional	NOF		No	0.377511	Not validated (below threshold)	NA	Below threshold	OS_HG	0.11	NA	Tibia	NA	Bone	Primary	Resection	14	NA	Below threshold	0.006	0.006	0.007	0.041	0.011	0.016	0.009	0.001	0.022	0.006	0.014	0.022	0.001	0.004	0.046	0.005	0.004	0.003	0.013	0.018	0.009	0.01	0.005	0.006	0.005
52	101103430097_R01C02	450k	DNA FFPET	Male	Giant Cell Tumour of Bone	Conventional	GCTB		Yes	0.37222	NA	No	Grp1- Classifier correct (concordant)	GCTB	0.999	NA	Femur	NA	Bone	Primary	Resection	43	H3.3A G34W POS	Grp1- Classifier correct (concordant)	0	0	0	0	0	0	0	0	0	0	0	0	0	0	0	0	0	0	0	0	0	0	0	0	0
53	101103430097_R02C01	450k	DNA FFPET	Female	Osteoclast-rich sarcoma	NA	USARC		Yes	0.330166	Not validated (below threshold)	NA	Below threshold	IMT	0.859	NA	Foot	NA	Bone	Primary	Resection	29	H3.3 G34W neg	Grp2- Discrepant (inconclusive)	0.001	0.001	0.001	0.011	0.002	0.002	0.001	0	0.003	0.002	0.001	0.002	0	0	0.047	0.001	0.001	0	0.001	0.001	0.001	0.001	0.001	0.001	0
54	101103430097_R02C02	450k	DNA FFPET	Female	Aneurysmal bone cyst	Conventional	ABC		No	0.419963	Not validated (below threshold)	NA	Below threshold	GCTB	0.309	NA	Sternum	NA	Bone	Primary	Resection	17	USP6 POS.	Below threshold	0.002	0.006	0.006	0.047	0.005	0.006	0.005	0.001	0.021	0.003	0.003	0.013	0.019	0	0.005	0.01	0.016	0.004	0.002	0.019	0.014	0.007	0.005	0.01	0.009
55	101103430097_R03C01	450k	DNA FFPET	Female	Chondromyxoid Fibroma	Conventional	Chondromyxoid Fibroma		No	0.455032	Not validated (below threshold)	NA	Below threshold	USARC	0.145	NA	Tibia	NA	Bone	Primary	Resection	8	NA	Below threshold	0.003	0.006	0.011	0.024	0.008	0.021	0.008	0.001	0.025	0.002	0.073	0.063	0.003	0.006	0.015	0.006	0.004	0.003	0.016	0.02	0.009	0.022	0.006	0.009	0.006
56	101103430097_R03C02	450k	DNA FFPET	Male	Aneurysmal bone cyst	Conventional	ABC		No	0.32681	Not validated (below threshold)	NA	Below threshold	CSA_CC	0.404	NA	Vertebra	NA	Bone	Primary	Resection	14	USP6 not done	Below threshold	0.007	0.003	0.003	0.01	0.005	0.013	0.004	0	0.019	0.002	0.404	0.005	0	0.002	0.085	0.002	0.002	0.002	0.021	0.007	0.003	0.007	0.004	0.003	0.003
57	101103430097_R04C02	450k	DNA FFPET	Male	Chondroblastoma	Conventional	CB		Yes	0.441027	NA	No	Grp1- Classifier correct (concordant)	CB	0.987	NA	Femur	NA	Bone	Primary	Resection	15	H3.3 K36M POS	Grp1- Classifier correct (concordant)	0	0	0	0	0	0.987	0	0	0	0	0	0.006	0	0	0	0	0	0	0	0	0	0	0	0	0
58	101103430097_R05C01	450k	DNA FFPET	Male	Chondroblastoma	Conventional	CB		Yes	0.477833	NA	No	Grp1- Classifier correct (concordant)	CB	0.981	NA	Patella	NA	Bone	Primary	Resection	19	H3.3 K36M POS	Grp1- Classifier correct (concordant)	0	0	0	0.001	0	0.981	0	0	0	0	0	0.005	0	0	0	0	0	0	0	0	0	0	0	0.001	0
59	101103430097_R05C02	450k	DNA FFPET	Male	Non-ossifying Fibroma	Conventional	NOF		No	0.364558	Not validated (below threshold)	NA	Below threshold	IMT	0.817	NA	Ulna	NA	Bone	Primary	Resection	8	NA	Below threshold	0.002	0.001	0.001	0.014	0.002	0.003	0.001	0	0.004	0.003	0.002	0.002	0	0.001	0.051	0.001	0.001	0	0.001	0.002	0.001	0.001	0.001	0.001	0.001
60	101103430097_R06C01	450k	DNA FT	Male	Adamantinoma	Dedifferentiated	Adamantinoma		No	0.282334	Not validated (below threshold)	NA	Below threshold	USARC	0.537	NA	Ulna	NA	Bone	Primary	Resection	61	NA	Below threshold	0.025	0.001	0.001	0.003	0.002	0.001	0.002	0	0.008	0.001	0.006	0.001	0	0.001	0.01	0.001	0.001	0.001	0.018	0.002	0.001	0.002	0.001	0.001	0.004
61	101103430097_R06C02	450k	DNA FFPET	Female	Leiomyosarcoma	NA	LMS		Yes	0.560325	Not validated (below threshold)	NA	Below threshold	USARC	0.695	NA	Leg	3	ST	Primary	Resection	59	NA	Below threshold	0.003	0.003	0.002	0.006	0.003	0.002	0.004	0	0.005	0.001	0.001	0.005	0	0.001	0.001	0.002	0.001	0.001	0.008	0.005	0.003	0.063	0.002	0.003	0.007
62	101103430106_R01C01	450k	DNA FFPET	Female	Giant Cell Tumour of Bone	Conventional	GCTB		Yes	0.447888	Not validated (below threshold)	NA	Below threshold, but highest class matches diagnosis	GCTB	0.532	NA	Humerus	NA	Bone	Primary	Resection	22	GCT, H3F3A/B WT, USP6 NEG.	Below threshold, but highest class matches diagnosis	0.001	0.004	0.003	0.025	0.004	0.004	0.003	0	0.015	0.002	0.003	0.01	0.043	0	0.006	0.005	0.004	0.002	0.002	0.011	0.007	0.005	0.004	0.005	0.006
63	101103430106_R01C02	EPIC	DNA FFPET	Male	Chondrosarcoma	Central- Dediff	CSA		Yes	0.521674	Histology- cartilaginous tumour	NA	Below threshold	USARC	0.167	0.097	Hip	De-Differentiated	Bone	Primary	Resection	73	IDH WT	Below threshold	0.002	0.009	0.005	0.048	0.006	0.005	0.007	0.001	0.029	0.016	0.003	0.018	0.061	0.01	0.008	0.006	0.005	0.003	0.004	0.015	0.01	0.008	0.004	0.012	0.059
64	101103430106_R02C02	450k	DNA FFPET	Male	Chondromyxoid Fibroma	Conventional	Chondromyxoid Fibroma		No	0.455393	Not validated (below threshold)	NA	Below threshold	OS_HG	0.229	NA	Foot	NA	Bone	Primary	Resection	34	NA	Below threshold	0.002	0.005	0.013	0.024	0.006	0.02	0.008	0.001	0.021	0.002	0.032	0.107	0.003	0.005	0.011	0.007	0.004	0.005	0.006	0.023	0.01	0.007	0.004	0.011	0.004
65	101103430106_R03C01	450k	DNA FFPET	Female	Osteoclast-rich sarcoma	NA	USARC		Yes	0.48903	Not validated (below threshold)	NA	Below threshold	OS_HG	0.183	NA	Humerus	3	ST	Primary	Resection	17	H3.3 G34W WT	Below threshold	0.003	0.176	0.005	0.04	0.006	0.005	0.005	0.001	0.016	0.003	0.004	0.011	0.003	0.002	0.005	0.01	0.005	0.003	0.005	0.018	0.013	0.012	0.004	0.008	0.006
66	101103430106_R03C02	450k	DNA FFPET	Female	Chondroblastoma	Conventional	CB		Yes	0.496496	Not validated (below threshold)	NA	Below threshold, but highest class matches diagnosis	CB	0.835	NA	Tibia	NA	Bone	Primary	Resection	15	H3.3 K36 M/B POS	Below threshold, but highest class matches diagnosis	0	0	0	0.003	0	0.835	0.001	0	0.002	0	0	0.094	0	0	0.001	0.001	0	0	0	0.002	0.001	0	0	0.006	0
67	101103430106_R04C01	450k	DNA FFPET	Female	Giant Cell Tumour of Bone	Conventional	GCTB		Yes	0.410031	Not validated (below threshold)	NA	Below threshold, but highest class matches diagnosis	GCTB	0.634	NA	Femur	NA	Bone	Primary	Resection	29	H3.3 G34W POS	Below threshold, but highest class matches diagnosis	0.001	0.003	0.003	0.024	0.003	0.003	0.003	0	0.012	0.002	0.001	0.006	0.023	0	0.004	0.004	0.006	0.002	0.001	0.01	0.006	0.003	0.002	0.004	0.005
68	101103430106_R05C01	450k	DNA FFPET	Male	Aneurysmal bone cyst	Conventional	ABC		No	0.389457	Not validated (below threshold)	NA	Below threshold	OS_HG	0.238	NA	Vertebra	NA	Bone	Primary	Resection	17	GCT, H3F3A/B WT, USP6 POS	Below threshold	0.001	0.004	0.005	0.021	0.004	0.012	0.005	0	0.014	0.001	0.02	0.026	0	0.002	0.006	0.004	0.003	0.002	0.004	0.016	0.007	0.005	0.002	0.004	0.002
69	101103430106_R05C02	450k	DNA FFPET	Female	Chondroblastoma	Conventional	CB		Yes	0.496462	Not validated (below threshold)	NA	Below threshold, but highest class matches diagnosis	CB	0.838	NA	Tibia	NA	Bone	Primary	Resection	12	H3.3 K36M POS	Below threshold, but highest class matches diagnosis	0	0.001	0.001	0.006	0.001	0.838	0.001	0	0.003	0	0	0.051	0	0	0.001	0.002	0.001	0.001	0.001	0.004	0.002	0.001	0	0.007	0.001
70	101103430106_R06C02	450k	DNA FFPET	Female	Osteoclast-rich sarcoma	NA	USARC		Yes	0.438592	NA	No	Grp1- Classifier correct (concordant)	USARC	1	NA	Leg	3	ST	Primary	Resection	89	H3.3 G34W WT	Grp1- Classifier correct (concordant)	0	0	0	0	0	0	0	0	0	0	0	0	0	0	0	0	0	0	0	0	0	0	0	0	0
71	101103430147_R01C01	450k	DNA FFPET	Male	Giant Cell Tumour of Bone	Conventional	GCTB		Yes	0.364727	NA	No	Grp1- Classifier correct (concordant)	GCTB	0.991	NA	Foot	NA	Bone	Primary	Resection	19	H3.3 G34L POS	Grp1- Classifier correct (concordant)	0	0	0	0	0	0	0	0	0	0	0	0	0.005	0	0	0	0	0	0	0	0	0	0	0	0
72	101103430147_R01C02	450k	DNA FFPET	Female	Giant Cell Tumour of Bone	Conventional	GCTB		Yes	0.350265	NA	No	Grp1- Classifier correct (concordant)	GCTB	0.993	NA	Femur	NA	Bone	Primary	Resection	39	H3.3 G34W not done	Grp1- Classifier correct (concordant)	0	0	0	0	0	0	0	0	0	0	0	0	0.003	0	0	0	0	0	0	0	0	0	0	0	0
73	101103430147_R02C01	450k	DNA FFPET	Male	Osteosarcoma	Malignant	OS (HG)		Yes	0.394112	Not validated (below threshold)	NA	Below threshold	USARC	0.253	NA	Tibia	NA	Bone	Primary	Resection	33	NGS G34 WT (Bidirectional) (H3F3 master)	Below threshold	0.007	0.006	0.004	0.036	0.007	0.012	0.006	0.001	0.015	0.003	0.005	0.011	0.001	0.002	0.023	0.005	0.005	0.002	0.011	0.013	0.007	0.008	0.004	0.005	0.005
74	101103430147_R02C02	450k	DNA FFPET	Male	Giant Cell Tumour of Bone	Conventional	GCTB		Yes	0.399127	NA	No	Grp1- Classifier correct (concordant)	GCTB	0.999	NA	Tibia	NA	Bone	Primary	Resection	44	H3.3 G34W not done	Grp1- Classifier correct (concordant)	0	0	0	0	0	0	0	0	0	0	0	0	0.001	0	0	0	0	0	0	0	0	0	0	0	0
75	101103430147_R03C01	450k	DNA FFPET	Male	Giant Cell Tumour of Bone	Conventional	GCTB		Yes	0.421688	NA	No	Grp1- Classifier correct (concordant)	GCTB	0.991	NA	Femur	NA	Bone	Primary	Resection	38	USP6 FISH equivocal	Grp1- Classifier correct (concordant)	0	0	0	0	0	0	0	0	0	0	0	0	0.007	0	0	0	0	0	0	0	0	0	0	0	0
76	101103430147_R03C02	450k	DNA FFPET	Female	Osteoclast-rich sarcoma	NA	USARC		Yes	0.319224	Not validated (below threshold)	NA	Below threshold	AFH	0.559	NA	Leg	3	ST	Primary	Resection	48	H3.3 G34W WT	Below threshold	0.559	0.002	0.002	0.079	0.002	0.002	0.001	0	0.137	0.027	0.001	0.001	0	0.001	0.012	0.001	0.002	0.001	0.001	0.003	0.002	0.002	0.002	0.002	0.004
77	101103430147_R04C02	450k	DNA FFPET	Male	Aneurysmal bone cyst	Malignant	ABC		No	0.506022	Molecular- USP6 rearrangement	No	Grp2- Discrepant (with evidence)	OS_HG	0.987	NA	Femur	3	Bone	Local recurrence	Resection	40	ALK FISH pos	Grp2- Discrepant (with evidence)	0	0	0	0.001	0	0	0	0	0	0	0	0	0	0	0	0	0	0	0	0	0	0.001	0	0	0
78	101103430147_R05C01	450k	DNA FFPET	Female	Non-ossifying Fibroma	Conventional	NOF		No	0.329001	Not validated (below threshold)	NA	Below threshold	IMT	0.398	NA	Femur	NA	Bone	Primary	Resection	23	NA	Below threshold	0.002	0.002	0.002	0.037	0.004	0.005	0.003	0	0.007	0.005	0.001	0.007	0	0.001	0.037	0.003	0.005	0.001	0.001	0.007	0.004	0.002	0.001	0.003	0.001
517	202262730113_R03C01	EPIC	DNA FT	Female	Angiosarcoma	Likely Radiation-induced	Angiosarcoma		Yes	0.374486	Histology- high grade infiltrative vasoformative lesion with atypical hobnail cells	No	Grp2- Discrepant (inconclusive)	EHE	0.994	NA	Ilium/gluteal region	3	Bone/ST	Primary	Resection	46	NA	Grp2- Discrepant (inconclusive)	0	0	0	0.003	0.001	0	0	0	0	0	0	0	0	0	0	0	0	0	0	0	0	0	0.994	0	0
80	101103430147_R06C02	450k	DNA FFPET	Female	Giant Cell Tumour of Bone	Conventional	GCTB		Yes	0.355437	Not validated (below threshold)	NA	Below threshold	CSA_GROUP_A	0.167	NA	Radius	NA	Bone	Primary	Resection	17	GCT, H3F3A/B WT, USP6 NEG	Below threshold	0.004	0.006	0.007	0.019	0.008	0.036	0.008	0.001	0.038	0.002	0.064	0.167	0.003	0.008	0.037	0.006	0.005	0.004	0.018	0.019	0.009	0.007	0.006	0.014	0.006
81	101130760059_R01C01	450k	DNA FFPET	Female	Fibrous Dysplasia	Conventional	FDY		Yes	0.414854	NA	No	Grp1- Classifier correct (concordant)	FDY	0.999	NA	Femur	NA	Bone	Primary	Resection	23	GNAS1 mutations positive for: C > T (Arg 201) in Exon 8.	Grp1- Classifier correct (concordant)	0	0	0	0	0	0	0	0	0	0	0	0	0	0	0	0	0	0	0	0	0	0	0	0	0
82	101130760059_R02C01	450k	DNA FFPET	Female	Giant Cell Tumour of Bone	Atypical	GCTB		Yes	0.421158	NA	No	Grp1- Classifier correct (concordant)	GCTB	1	NA	Fibula	NA	Bone	Primary	Resection	30	H3.3A G34W POS	Grp1- Classifier correct (concordant)	0	0	0	0	0	0	0	0	0	0	0	0	0	0	0	0	0	0	0	0	0	0	0	0	0
83	101130760059_R03C01	450k	DNA FFPET	Female	Giant Cell Tumour of Bone	Conventional	GCTB		Yes	0.391369	NA	No	Grp1- Classifier correct (concordant)	GCTB	1	NA	Tibia	NA	Bone	Primary	Resection	36	H3.3A G34W POS	Grp1- Classifier correct (concordant)	0	0	0	0	0	0	0	0	0	0	0	0	0	0	0	0	0	0	0	0	0	0	0	0	0
84	101130760059_R04C01	450k	DNA FFPET	Female	Giant Cell Tumour of Bone	Conventional	GCTB		Yes	0.407267	NA	No	Grp1- Classifier correct (concordant)	GCTB	1	NA	Tibia	NA	Bone	Primary	Resection	20	H3.3 G34W/A POS.	Grp1- Classifier correct (concordant)	0	0	0	0	0	0	0	0	0	0	0	0	0	0	0	0	0	0	0	0	0	0	0	0	0
85	101130760059_R05C01	450k	DNA FFPET	Female	Non-ossifying Fibroma	Conventional	NOF		No	0.31382	Not validated (below threshold)	NA	Below threshold	USARC	0.248	NA	Wrist	NA	Bone	Primary	Resection	8	NA	Below threshold	0.037	0.005	0.004	0.01	0.008	0.006	0.006	0	0.014	0.003	0.006	0.01	0	0.004	0.047	0.002	0.002	0.002	0.105	0.007	0.004	0.015	0.003	0.004	0.01
86	101130760059_R06C01	450k	DNA FFPET	Female	Chondroblastoma	Atypical	CB		Yes	0.342348	Molecular- H3K36m mutant	NA	Below threshold	IMT	0.584	NA	Pelvis	NA	Bone	Primary	Resection	38	Mutation: K36M/A.	Below threshold	0.004	0.002	0.002	0.011	0.003	0.005	0.002	0	0.006	0.002	0.006	0.004	0	0.001	0.155	0.001	0.001	0.001	0.009	0.004	0.002	0.003	0.002	0.002	0.001
87	101130760087_R01C01	450k	DNA FFPET	Female	Phosphaturic mesenchymal tumor (PMT)	Conventional	PMT		No	0.378501	Not validated (below threshold)	NA	Below threshold	NFB_PLEX	0.373	NA	Knee	NA	Bone	Primary	Resection	29	NA	Below threshold	0.004	0.004	0.006	0.021	0.006	0.016	0.009	0	0.02	0.002	0.017	0.022	0.001	0.003	0.01	0.004	0.003	0.003	0.008	0.024	0.007	0.01	0.005	0.006	0.004
88	101130760087_R01C02	450k	DNA FFPET	Female	Osteoblastoma	Conventional	OB		Yes	0.392409	NA	No	Grp1- Classifier correct (concordant)	OB	1	NA	Humerus	NA	Bone	Primary	Resection	13	FISH: FOS positive, FOSB negative.	Grp1- Classifier correct (concordant)	0	0	0	0	0	0	0	0	0	0	0	0	0	0	0	0	0	0	0	0	0	0	0	0	0
89	101130760087_R02C02	450k	DNA FFPET	Female	Giant Cell Tumour of Bone	Conventional	GCTB		Yes	0.37807	NA	No	Grp1- Classifier correct (concordant)	GCTB	1	NA	Radius	NA	Bone	Primary	Resection	25	H3.3 G34W/A POS.	Grp1- Classifier correct (concordant)	0	0	0	0	0	0	0	0	0	0	0	0	0	0	0	0	0	0	0	0	0	0	0	0	0
90	101130760087_R03C01	450k	DNA FFPET	Male	Chondroblastoma	Conventional	CB		Yes	0.442962	NA	No	Grp1- Classifier correct (concordant)	CB	0.996	NA	Humerus	NA	Bone	Primary	Resection	13	H3.3 K36M POS	Grp1- Classifier correct (concordant)	0	0	0	0	0	0.996	0	0	0	0	0	0.002	0	0	0	0	0	0	0	0	0	0	0	0	0
91	101130760087_R03C02	450k	DNA FFPET	Male	Giant Cell Tumour of Bone	Atypical	GCTB		Yes	0.386587	NA	No	Grp1- Classifier correct (concordant)	GCTB	0.986	NA	Femur	NA	Bone	Primary	Resection	49	H3.3 G34W not done	Grp1- Classifier correct (concordant)	0	0	0	0	0	0	0	0	0	0	0	0	0.004	0	0	0	0	0	0	0	0	0	0	0	0
92	101130760087_R04C01	450k	DNA FFPET	Male	Osteoblastoma	Conventional	OB		Yes	0.364409	NA	No	Grp1- Classifier correct (concordant)	OB	0.995	NA	Vertebra	NA	Bone	Primary	Resection	39	FISH: FOS/FOSB negative.	Grp1- Classifier correct (concordant)	0	0	0	0	0	0	0	0	0	0	0	0	0	0	0	0	0	0	0	0	0	0	0	0	0
93	101130760087_R04C02	450k	DNA FFPET	Male	Giant Cell Tumour of Bone	Conventional	GCTB		Yes	0.392407	NA	No	Grp1- Classifier correct (concordant)	GCTB	0.996	NA	Fibula	NA	Bone	Primary	Resection	20	H3.3 G34W/A POS.	Grp1- Classifier correct (concordant)	0	0	0	0	0	0	0	0	0	0	0	0	0.003	0	0	0	0	0	0	0	0	0	0	0	0
94	101130760087_R05C01	450k	DNA FFPET	Male	Non-ossifying Fibroma	Conventional	NOF		No	0.351648	Not validated (below threshold)	NA	Below threshold	NFB_PLEX	0.855	NA	Tibia	NA	Bone	Primary	Resection	14	NA	Below threshold	0.002	0.001	0.001	0.006	0.001	0.001	0.002	0	0.004	0.001	0.001	0.003	0	0.001	0.009	0.001	0.001	0.001	0.002	0.003	0.001	0.001	0.001	0.001	0.001
95	101130760087_R05C02	450k	DNA FFPET	Male	Non-ossifying Fibroma	Conventional	NOF		No	0.376166	Not validated (below threshold)	NA	Below threshold	NFB_PLEX	0.865	NA	Femur	NA	Bone	Primary	Resection	17	NA	Below threshold	0.003	0.001	0.001	0.004	0.001	0.001	0.002	0	0.003	0.001	0.001	0.003	0	0.001	0.006	0.001	0.001	0	0.003	0.002	0.001	0.002	0.001	0.001	0.001
96	101130760087_R06C01	450k	DNA FFPET	Male	Non-ossifying Fibroma	Conventional	NOF		No	0.354149	Clinical- primary bone tumour. Typical osteoblast rich lesion	No	Grp2- Discrepant (with evidence)	NFB_PLEX	0.931	NA	Tibia	NA	Bone	Primary	Resection	17	NA	Grp2- Discrepant (with evidence)	0.001	0	0.001	0.004	0.001	0.001	0.002	0	0.004	0.001	0	0.002	0	0	0.003	0	0.001	0	0	0.001	0.001	0.001	0	0.001	0.001
97	101130760087_R06C02	450k	DNA FFPET	Male	Osteofibrous Dysplasia	Conventional	OFD		No	0.361929	Not validated (below threshold)	NA	Below threshold	FDY	0.518	NA	Tibia	NA	Bone	Primary	Resection	13	NA	Below threshold	0.001	0.002	0.002	0.009	0.002	0.003	0.003	0	0.006	0.001	0.007	0.01	0	0.001	0.003	0.002	0.001	0.001	0.002	0.007	0.003	0.003	0.001	0.002	0.001
98	101130760092_R01C01	450k	DNA FFPET	Male	Chondroblastoma	Conventional	CB		Yes	0.485743	NA	No	Grp1- Classifier correct (concordant)	CB	0.953	NA	Tibia	NA	Bone	Primary	Resection	14	H3.3 K36M not done	Grp1- Classifier correct (concordant)	0	0	0	0.001	0	0.953	0	0	0.001	0	0	0.028	0	0	0	0	0	0	0	0	0	0	0	0.001	0
99	101130760092_R01C02	450k	DNA FFPET	Female	Giant Cell Tumour of Bone	Conventional	GCTB		Yes	0.397745	NA	No	Grp1- Classifier correct (concordant)	GCTB	1	NA	Tibia	NA	Bone	Primary	Resection	36	H3.3 G34W/A POS.	Grp1- Classifier correct (concordant)	0	0	0	0	0	0	0	0	0	0	0	0	0	0	0	0	0	0	0	0	0	0	0	0	0
100	101130760092_R02C01	450k	DNA FFPET	Female	Non-ossifying Fibroma	Conventional	NOF		No	0.350961	Not validated (below threshold)	NA	Below threshold	USARC	0.188	NA	Femur	NA	Bone	Primary	Resection	15	NA	Below threshold	0.102	0.005	0.004	0.026	0.032	0.005	0.007	0	0.039	0.006	0.004	0.006	0	0.003	0.037	0.003	0.003	0.003	0.011	0.008	0.004	0.007	0.005	0.004	0.008
101	101130760092_R02C02	450k	DNA FFPET	Male	Giant Cell Tumour of Bone	Conventional	GCTB		Yes	0.403734	NA	No	Grp1- Classifier correct (concordant)	GCTB	1	NA	Tibia	NA	Bone	Primary	Resection	76	H3.3 G34W/A POS.	Grp1- Classifier correct (concordant)	0	0	0	0	0	0	0	0	0	0	0	0	0	0	0	0	0	0	0	0	0	0	0	0	0
102	101130760092_R03C01	450k	DNA FFPET	Male	Fibrous Dysplasia	Conventional	FDY		Yes	0.433136	NA	No	Grp1- Classifier correct (concordant)	FDY	0.999	NA	Rib	NA	Bone	Primary	Resection	50	GNAS1 mutations positive for: C > T (Arg 201) in Exon 8.	Grp1- Classifier correct (concordant)	0	0	0	0	0	0	0	0	0	0	0	0	0	0	0	0	0	0	0	0	0	0	0	0	0
103	101130760092_R03C02	450k	DNA FFPET	Male	Giant Cell Tumour of Bone	Conventional	GCTB		Yes	0.343425	NA	No	Grp1- Classifier correct (concordant)	GCTB	0.992	NA	Femur	NA	Bone	Primary	Resection	49	H3.3A G34W POS	Grp1- Classifier correct (concordant)	0	0	0	0	0	0	0	0	0	0	0	0	0.002	0	0	0	0	0	0	0	0	0	0	0	0
104	101130760092_R04C01	450k	DNA FFPET	Male	Non-ossifying Fibroma	Conventional	NOF		No	0.358809	Not validated (below threshold)	NA	Below threshold	NFB_PLEX	0.86	NA	Femur	NA	Bone	Primary	Resection	11	NA	Below threshold	0.003	0.001	0.001	0.002	0.001	0.001	0.002	0	0.003	0	0.001	0.002	0	0.001	0.002	0	0.001	0	0.006	0.002	0.001	0.002	0.001	0.001	0.001
105	101130760092_R04C02	450k	DNA FFPET	Male	Chondroblastoma	Conventional	CB		Yes	0.452587	NA	No	Grp1- Classifier correct (concordant)	CB	0.996	NA	Tibia	NA	Bone	Primary	Resection	15	Mutation: K36M/A.	Grp1- Classifier correct (concordant)	0	0	0	0	0	0.996	0	0	0	0	0	0.003	0	0	0	0	0	0	0	0	0	0	0	0	0
106	101130760092_R05C01	450k	DNA FFPET	Male	Phosphaturic mesenchymal tumor (PMT)	Conventional	PMT		No	0.472213	Not validated (below threshold)	NA	Below threshold	OB	0.116	NA	Femur	NA	Bone	Primary	Resection	67	NA	Below threshold	0.002	0.006	0.006	0.046	0.005	0.012	0.007	0.001	0.019	0.002	0.004	0.089	0.001	0.004	0.005	0.011	0.005	0.003	0.003	0.062	0.017	0.005	0.003	0.018	0.003
107	101130760092_R05C02	450k	DNA FFPET	Female	Chondroblastoma	Conventional	CB		Yes	0.448751	NA	No	Grp1- Classifier correct (concordant)	CB	1	NA	Femur	NA	Bone	Primary	Resection	30	Mutation: K36M/B.	Grp1- Classifier correct (concordant)	0	0	0	0	0	1	0	0	0	0	0	0	0	0	0	0	0	0	0	0	0	0	0	0	0
108	101130760092_R06C01	450k	DNA FFPET	Male	Osteoblastoma	Conventional	OB		Yes	0.375123	NA	No	Grp1- Classifier correct (concordant)	OB	0.972	NA	Hand	NA	Bone	Primary	Resection	19	FISH: FOS/FOSB negative.	Grp1- Classifier correct (concordant)	0	0	0	0.001	0	0	0	0	0	0	0	0.001	0	0	0	0	0	0	0	0	0	0	0	0	0
109	200362700236_R01C01	450K	DNA FT	Male	Osteosarcoma	Soft Tissue	OS (ST)		No	0.482863	Not validated (below threshold)	NA	Below threshold	USARC	0.841	NA	Calf	3	ST	Primary	Resection	70	SMA pos	Below threshold	0.002	0.001	0	0.001	0.001	0.001	0.001	0	0.001	0	0.002	0.001	0	0	0.001	0	0	0	0.005	0.001	0	0.004	0	0	0.002
110	200362700236_R01C02	450K	DNA FT	Female	Osteosarcoma	Parosteal	OS (Surface)		No	0.381236	Not validated (below threshold)	NA	Below threshold	USARC	0.237	NA	Femur	3	Bone	Primary	Resection	19	MDM2 amplification pos	Below threshold	0.005	0.005	0.004	0.009	0.005	0.009	0.007	0	0.014	0.001	0.033	0.012	0	0.004	0.021	0.003	0.003	0.002	0.015	0.011	0.005	0.01	0.003	0.004	0.006
111	200362700236_R02C01	450K	DNA FT	Male	Osteosarcoma	Soft Tissue	OS (ST)		No	0.492669	Histology- pleomorphic spindle cell tumour with prominent osteoid formation	No	Grp2- Discrepant (inconclusive)	USARC	0.993	NA	Thigh	3	ST	Primary	Resection	62	MDM2 amplification neg	Grp2- Discrepant (inconclusive)	0	0	0	0	0	0	0	0	0	0	0	0	0	0	0	0	0	0	0	0	0	0	0	0	0.001
112	200362700236_R02C02	450K	DNA FT	Male	Osteosarcoma	Parosteal	OS (Surface)		No	0.44753	Not validated (below threshold)	NA	Below threshold	OS_HG	0.66	NA	Femur	1	Bone	Primary	Resection	36	MDM2 amplification neg	Below threshold	0.001	0.002	0.002	0.006	0.002	0.004	0.002	0	0.005	0.001	0.011	0.006	0	0.001	0.004	0.001	0.001	0.001	0.005	0.004	0.002	0.003	0.001	0.002	0.002
113	200362700236_R03C01	450K	DNA FT	Female	Osteosarcoma	Soft Tissue	OS (ST)		No	0.595984	Clinical- primary soft tissue lesion. Histology- osteoid forming lesion	No	Grp2- Discrepant (inconclusive)	OS_HG	0.949	NA	Arm	3	ST	Primary	Resection	79	MDM2 amplification neg	Grp2- Discrepant (inconclusive)	0	0.015	0	0.003	0	0	0	0	0.001	0	0	0.001	0	0	0	0.001	0	0	0	0.001	0.001	0	0	0	0
114	200362700236_R03C02	450K	DNA FT	Female	Osteosarcoma	Parosteal	OS (Surface)		No	0.413024	Not validated (below threshold)	NA	Below threshold	OS_HG	0.223	NA	Femur	3	Bone	Primary	Resection	12	MDM2 amplification pos	Below threshold	0.003	0.005	0.004	0.012	0.004	0.009	0.005	0.001	0.014	0.001	0.031	0.017	0	0.004	0.017	0.003	0.002	0.002	0.009	0.011	0.005	0.01	0.003	0.004	0.005
115	200362700236_R04C01	450K	DNA FT	Male	Osteosarcoma	Soft Tissue	OS (ST)		No	0.512784	Not validated (below threshold)	NA	Below threshold	OS_HG	0.585	NA	Thigh	3	ST	Primary	Resection	49	MDM2 amplification neg	Below threshold	0	0.001	0	0.002	0.001	0.001	0.001	0	0.001	0	0.001	0.001	0	0	0	0	0	0	0.001	0.001	0.001	0.002	0	0.001	0.001
116	200362700236_R04C02	450K	DNA FT	Female	Osteosarcoma	Low grade central	OS (LG)		No	0.57143	Molecular- MDM2 amplified (FISH). Histology- low grade bone forming tumour	No	Grp2- Discrepant (with evidence)	OS_HG	0.982	NA	Tibia	1	Bone	Local recurrence	Resection	45	MDM2 amplification pos	Grp2- Discrepant (with evidence)	0	0	0	0.001	0	0	0	0	0	0	0	0	0	0	0	0	0	0	0	0	0	0	0	0	0
117	200362700236_R05C01	450K	DNA FT	Male	Osteosarcoma	Soft Tissue	OS (ST)		No	0.312986	Not validated (below threshold)	NA	Below threshold	CSA_CC	0.656	NA	Chest Wall	3	ST	Primary	Resection	81	MDM2 amplification neg	Below threshold	0.002	0.001	0.001	0.002	0.002	0.004	0.002	0	0.004	0	0.656	0.001	0	0.001	0.007	0.001	0.001	0.001	0.007	0.003	0.001	0.002	0.001	0.001	0.002
118	200362700236_R05C02	450K	DNA FT	Female	Osteosarcoma	Parosteal	OS (Surface)		No	0.384883	Not validated (below threshold)	NA	Below threshold	USARC	0.71	NA	Femur	3	Bone	Primary	Resection	24	MDM2 amplification pos	Below threshold	0.007	0.002	0.001	0.002	0.002	0.003	0.002	0	0.005	0	0.029	0.002	0	0.002	0.014	0.001	0.001	0.001	0.021	0.003	0.001	0.005	0.002	0.001	0.006
119	200362700236_R06C01	450K	DNA FT	Female	Osteosarcoma	Dedifferentiated Parosteal	OS (Surface)		No	0.585266	Not validated (below threshold)	NA	Below threshold	USARC	0.086	NA	Femur	1	Bone	Primary	Resection	60	MDM2 amplification neg	Below threshold	0.002	0.008	0.006	0.041	0.005	0.005	0.01	0.002	0.019	0.002	0.003	0.024	0.003	0.002	0.004	0.019	0.005	0.004	0.003	0.049	0.02	0.014	0.003	0.014	0.005
120	200362700236_R06C02	450K	DNA FT	Female	Osteosarcoma	Parosteal	OS (Surface)		No	0.490984	Clinical- surface bone lesion. Molecular- MDM2 amplified (FISH)	No	Grp2- Discrepant (with evidence)	OS_HG	0.993	NA	Tibia	1	Bone	Local recurrence	Resection	39	MDM2 amplification pos	Grp2- Discrepant (with evidence)	0	0	0	0	0	0	0	0	0	0	0	0	0	0	0	0	0	0	0	0	0	0	0	0	0
121	200379120035_R01C01	450K	DNA FT	Female	Osteosarcoma	Parosteal	OS (Surface)		No	0.496464	Not validated (below threshold)	NA	Below threshold	USARC	0.602	NA	Femur	1	Bone	Primary	Resection	76	MDM2 amplification pos	Below threshold	0.003	0.002	0.001	0.003	0.003	0.002	0.002	0	0.004	0	0.017	0.003	0.001	0.001	0.007	0.001	0.001	0.001	0.008	0.003	0.001	0.004	0.002	0.002	0.004
122	200379120035_R01C02	450K	DNA FT	Female	Osteosarcoma	Soft Tissue	OS (ST)		No	0.274946	Not validated (below threshold)	NA	Below threshold	IMT	0.896	NA	Thigh	3	ST	Primary	Resection	59	MDM2 amplification neg	Below threshold	0.022	0	0	0.014	0.001	0.001	0	0	0.003	0.002	0	0	0	0	0.021	0	0	0	0	0	0	0	0.001	0	0
123	200379120035_R02C01	450K	DNA FT	Female	Osteosarcoma	Periosteal	OS (Surface)		No	0.492213	Clinical- surface bone lesion	No	Grp2- Discrepant (inconclusive)	OS_HG	0.999	NA	Tibia	1	Bone	Primary	Resection	20	MDM2 amplification neg	Grp2- Discrepant (inconclusive)	0	0	0	0	0	0	0	0	0	0	0	0	0	0	0	0	0	0	0	0	0	0	0	0	0
124	200379120035_R02C02	450K	DNA FT	Female	Osteosarcoma	Soft Tissue	OS (ST)		No	0.554394	Histology- pleomorphic spindle cell tumour with prominent osteoid formation	No	Grp2- Discrepant (inconclusive)	USARC	0.983	NA	Thigh	3	ST	Local recurrence	Resection	63	MDM2 amplification neg	Grp2- Discrepant (inconclusive)	0	0	0	0	0	0	0	0	0	0	0	0	0	0	0	0	0	0	0.001	0	0	0.003	0	0	0.001
125	200379120035_R03C01	450K	DNA FT	Female	Osteosarcoma	Parosteal	OS (Surface)		No	0.456416	Not validated (below threshold)	NA	Below threshold	USARC	0.178	NA	Femur	1	Bone	Primary	Resection	19	MDM2 amplification pos	Below threshold	0.004	0.006	0.005	0.011	0.005	0.009	0.009	0.001	0.018	0.002	0.025	0.032	0.001	0.007	0.028	0.004	0.003	0.003	0.013	0.013	0.006	0.023	0.004	0.006	0.006
126	200379120035_R03C02	450K	DNA FFPET	Female	Phosphaturic mesenchymal tumor (PMT)	NA	PMT		No	0.488489	Not validated (below threshold)	NA	Below threshold	OS_HG	0.181	NA	Buttock	1	ST	Primary	Resection	64	NA	Below threshold	0.003	0.007	0.009	0.038	0.008	0.019	0.007	0.001	0.03	0.005	0.013	0.038	0.003	0.005	0.01	0.009	0.005	0.004	0.006	0.052	0.013	0.012	0.005	0.014	0.008
127	200379120035_R04C01	450K	DNA FT	Female	Osteosarcoma	Parosteal	OS (Surface)		No	0.446545	Not validated (below threshold)	NA	Below threshold	FDY	0.678	NA	Femur	1	Bone	Primary	Resection	40	MDM2 amplification pos	Below threshold	0.002	0.003	0.002	0.007	0.002	0.005	0.002	0	0.008	0.001	0.01	0.015	0	0.002	0.008	0.002	0.001	0.001	0.004	0.006	0.003	0.005	0.002	0.003	0.002
128	200379120035_R04C02	450K	DNA FFPET	Male	Osteosarcoma	Soft Tissue	OS (ST)		No	0.539229	Not validated (below threshold)	NA	Below threshold	USARC	0.436	NA	Paraspinal	3	ST	Primary	Resection	87	MDM2 amplification neg	Below threshold	0.003	0.006	0.003	0.015	0.004	0.004	0.006	0.001	0.009	0.001	0.002	0.011	0.001	0.002	0.002	0.004	0.003	0.003	0.008	0.01	0.006	0.186	0.002	0.008	0.007
129	200379120035_R05C01	450K	DNA FT	Male	Osteosarcoma	Low grade central	OS (LG)		No	0.455096	Not validated (below threshold)	NA	Below threshold	CSA_GROUP_A	0.309	NA	Foot	3	Bone	Primary	Resection	13	MDM2 amplification neg	Below threshold	0.002	0.006	0.006	0.016	0.005	0.018	0.007	0.001	0.022	0.002	0.01	0.309	0.006	0.009	0.013	0.005	0.004	0.003	0.013	0.018	0.009	0.012	0.004	0.017	0.005
130	200379120035_R06C01	450K	DNA FT	Male	Osteosarcoma	Soft Tissue	OS (ST)		No	0.498098	Histology- pleomorphic spindle cell tumour with prominent osteoid formation	No	Grp2- Discrepant (inconclusive)	USARC	0.997	NA	Elbow	3	ST	Local recurrence	Resection	64	MDM2 amplification neg	Grp2- Discrepant (inconclusive)	0	0	0	0	0	0	0	0	0	0	0	0	0	0	0	0	0	0	0	0	0	0	0	0	0
131	200379120035_R06C02	450K	DNA FFPET	Male	Osteosarcoma	Low grade central	OS (LG)		No	0.477577	Not validated (below threshold)	NA	Below threshold	FDY	0.151	NA	Humerus	1	Bone	Primary	Resection	10	MDM2 amplification pos	Below threshold	0.003	0.007	0.006	0.022	0.006	0.009	0.007	0.001	0.021	0.002	0.019	0.042	0.002	0.008	0.018	0.015	0.004	0.005	0.008	0.016	0.01	0.019	0.004	0.008	0.006
132	200379120064_R01C01	450K	DNA FFPET	Female	Osteosarcoma	Low grade central	OS (LG)		No	0.462995	Molecular- GNAS negative (hotspots R201C, R201H, Q227L). Clinical- Radiology not in keeping with FDY. Histology- fibrous dysplasia like areas but osteoblast rimming present	No	Grp2- Discrepant (with evidence)	FDY	0.985	NA	Humerus	1	Bone	Primary	Resection	16	MDM2 amplification neg	Grp2- Discrepant (with evidence)	0	0	0	0.001	0	0	0	0	0	0	0	0.001	0	0	0	0	0	0	0	0	0	0	0	0	0
133	200379120064_R01C02	450K	DNA FT	Male	Osteosarcoma	Radiation-induced	OS (HG)		Yes	0.585298	NA	No	Grp1- Classifier correct (concordant)	OS_HG	1	NA	Maxillofacial	3	Bone	Primary	Resection	unknown	nil	Grp1- Classifier correct (concordant)	0	0	0	0	0	0	0	0	0	0	0	0	0	0	0	0	0	0	0	0	0	0	0	0	0
134	200379120064_R02C01	450K	DNA FFPET	Female	Osteosarcoma	Osteoblastic and Chondroblastic	OS (HG)		Yes	0.579337	Not validated (below threshold)	NA	Below threshold, but highest class matches diagnosis	OS_HG	0.864	NA	Scapula	3	Bone	Local recurrence	Resection	31	MDM2 amplification pos	Grp1- Classifier correct (concordant)	0	0.001	0.001	0.008	0.001	0.002	0.001	0	0.003	0	0.001	0.004	0	0.001	0.001	0.003	0.001	0.001	0.001	0.003	0.002	0.002	0.001	0.002	0.001
135	200379120064_R02C02	450K	DNA FT	Female	Osteosarcoma	Parosteal	OS (Surface)		No	0.386449	Not validated (below threshold)	NA	Below threshold	USARC	0.533	NA	Femur	1 (with small area of 3)	Bone	Primary	Resection	33	MDM2 amplification neg	Below threshold	0.008	0.003	0.002	0.002	0.004	0.004	0.003	0	0.006	0.001	0.015	0.004	0	0.002	0.009	0.001	0.001	0.001	0.059	0.004	0.002	0.009	0.002	0.002	0.011
136	200379120064_R03C02	450K	DNA FT	Female	Osteosarcoma	Osteoblastic. Radiation-induced	OS (HG)		Yes	0.273862	Not validated (below threshold)	NA	Below threshold	LCH	0.756	NA	Scapula	3	Bone	Primary	Resection	26	NA	Below threshold	0.002	0.002	0.001	0.044	0.002	0.003	0.001	0	0.009	0.005	0.001	0.003	0	0.001	0.012	0.003	0.006	0.001	0.001	0.004	0.003	0.001	0.001	0.002	0.001
137	200379120064_R04C01	450K	DNA FT	Female	Osteosarcoma	Osteoblastic and Chondroblastic. Radiation-induced	OS (HG)		Yes	0.502999	NA	No	Grp1- Classifier correct (concordant)	OS_HG	0.994	NA	Hemipelvis	3	Bone	Primary	Resection	69	NA	Grp1- Classifier correct (concordant)	0	0	0	0	0	0	0	0	0	0	0	0	0	0	0	0	0	0	0	0	0	0	0	0	0
138	200379120064_R04C02	450K	DNA FT	Male	Osteosarcoma	Chondroblastic. Radiation-induced	OS (HG)		Yes	0.633224	Not validated (below threshold)	NA	Below threshold, but highest class matches diagnosis	OS_HG	0.805	NA	Femur	3	Bone	Primary	Resection	34	NA	Below threshold, but highest class matches diagnosis	0	0.002	0.001	0.013	0.001	0.002	0.002	0	0.004	0	0.001	0.01	0	0.001	0.001	0.009	0.001	0.001	0.001	0.006	0.005	0.001	0.001	0.004	0.001
372	201496710150_R07C01	EPIC	DNA FFPET	Female	Chondrosarcoma	Central conventional	CSA		Yes	0.337256	Histology- cartilaginous tumour. Clinical- local recurrence in soft tissue (surrounded by reactive myofibroblasts)	No	Grp2- Discrepant (with evidence)	MP	0.938	NA	Leg	2	ST	Local recurrence	Resection	31	IDH WT	Grp2- Discrepant (with evidence)	0	0	0	0	0	0	0	0	0	0	0	0	0	0	0	0	0	0	0.001	0	0	0	0	0	0.005
140	200379120064_R05C02	450K	DNA FT	Female	Osteosarcoma	Chondroblastic. Radiation-induced	OS (HG)		Yes	0.598893	NA	No	Grp1- Classifier correct (concordant)	OS_HG	0.99	NA	Clavicle	3	Bone	Primary	Resection	68	NA	Grp1- Classifier correct (concordant)	0	0	0	0	0	0	0	0	0	0	0	0	0	0	0	0	0	0	0	0	0	0	0	0	0
141	200379120064_R06C01	450K	DNA FT	Female	Osteosarcoma	Radiation-induced	OS (HG)		Yes	0.433886	Not validated (below threshold)	NA	Below threshold, but highest class matches diagnosis	OS_HG	0.751	NA	Humerus	3	Bone	Primary	Resection	70	CMYC FISH neg	Below threshold, but highest class matches diagnosis	0.001	0.002	0.001	0.007	0.002	0.001	0.001	0	0.004	0.001	0.001	0.001	0	0	0.001	0.001	0.001	0	0.002	0.002	0.001	0.003	0.001	0.001	0.003
142	200379120064_R06C02	450K	DNA FT	Female	Osteosarcoma	Osteoblastic and Chondroblastic	OS (HG)		Yes	0.626492	NA	No	Grp1- Classifier correct (concordant)	OS_HG	0.988	NA	Hip	3	Bone	Primary	Resection	63	NA	Grp1- Classifier correct (concordant)	0	0	0	0.001	0	0	0	0	0	0	0	0	0	0	0	0	0	0	0	0	0	0	0	0	0
143	200512330046_R01C01	EPIC	DNA FT	Male	Undifferentiated pleomorphic sarcoma (UPS)	NA	USARC		Yes	0.410198	Not validated (below threshold)	NA	Below threshold, but highest class matches diagnosis	USARC	0.861	NA	Thigh	3	ST	Primary	Resection	86	NA	Grp1- Classifier correct (concordant)	0.003	0.002	0.002	0.015	0.004	0.002	0.002	0	0.003	0.001	0.001	0.002	0	0.001	0.001	0.001	0.001	0.001	0.003	0.003	0.002	0.002	0.001	0.001	0.003
144	200512330046_R02C01	EPIC	DNA FT	Female	Malignant peripheral nerve sheath tumour (MPNST)	Classical	MPNST		Yes	0.665838	NA	No	Grp1- Classifier correct (concordant)	MPNST	0.999	NA	Shoulder	3	ST	Local recurrence	Resection	76	H3k27ME3 loss	Grp1- Classifier correct (concordant)	0	0	0	0	0	0	0	0	0	0	0	0	0	0	0	0	0	0	0	0	0	0	0	0	0
145	200512330046_R03C01	EPIC	DNA FT	Female	Undifferentiated pleomorphic sarcoma (UPS)	NA	USARC		Yes	0.499931	NA	No	Grp1- Classifier correct (concordant)	USARC	1	NA	Leg	3	ST	Primary	Resection	57	NA	Grp1- Classifier correct (concordant)	0	0	0	0	0	0	0	0	0	0	0	0	0	0	0	0	0	0	0	0	0	0	0	0	0
146	200512330046_R04C01	EPIC	DNA FT	Female	Undifferentiated pleomorphic sarcoma (UPS)	NA	USARC		Yes	0.348204	Not validated (below threshold)	NA	Below threshold	IMT	0.716	NA	Forearm	3	ST	Primary	Resection	84	NA	Below threshold	0.002	0.001	0.001	0.028	0.002	0.002	0.001	0	0.006	0.008	0.001	0.002	0	0.001	0.035	0.001	0.004	0.001	0.001	0.002	0.002	0.001	0.001	0.002	0.001
147	200512330046_R05C01	EPIC	DNA FT	Male	Undifferentiated pleomorphic sarcoma (UPS)	NA	USARC		Yes	0.295543	Not validated (below threshold)	NA	Below threshold	IMT	0.573	NA	Leg	3	ST	Primary	Resection	55	NA	Below threshold	0.009	0.001	0	0.004	0.001	0.001	0.001	0	0.002	0.002	0	0	0	0	0.014	0	0	0	0.001	0.001	0	0.001	0.001	0.001	0.001
148	200512330046_R06C01	EPIC	DNA FT	Male	Osteosarcoma	Soft Tissue	OS (ST)		No	0.493435	Histology- pleomorphic spindle cell tumour with prominent osteoid formation	No	Grp2- Discrepant (inconclusive)	USARC	0.961	NA	Leg	3	ST	Primary	Resection	81	NA	Grp2- Discrepant (inconclusive)	0	0	0	0	0	0	0	0	0	0	0	0	0	0	0	0	0	0	0	0	0	0	0	0	0
149	200512330046_R07C01	EPIC	DNA FT	Female	Undifferentiated pleomorphic sarcoma (UPS)	NA	USARC		Yes	0.522647	NA	No	Grp1- Classifier correct (concordant)	USARC	1	NA	Arm	3	ST	Primary	Resection	58	NA	Grp1- Classifier correct (concordant)	0	0	0	0	0	0	0	0	0	0	0	0	0	0	0	0	0	0	0	0	0	0	0	0	0
150	200512330046_R08C01	EPIC	DNA FT	Male	Undifferentiated pleomorphic sarcoma (UPS)	NA	USARC		Yes	0.426943	NA	No	Grp1- Classifier correct (concordant)	USARC	0.997	NA	Leg	3	ST	Primary	Resection	71	NA	Grp1- Classifier correct (concordant)	0	0	0	0	0	0	0	0	0	0	0	0	0	0	0	0	0	0	0	0	0	0	0	0	0.001
151	200550900071_R01C01	EPIC	DNA FFPET	Male	Malignant peripheral nerve sheath tumour (MPNST)	Classical	MPNST		Yes	0.598206	NA	No	Grp1- Classifier correct (concordant)	MPNST	0.993	NA	Leg	3	ST	Primary	Resection	34	NA	Grp1- Classifier correct (concordant)	0	0	0	0	0	0	0	0	0	0	0	0	0	0	0	0	0	0	0	0	0	0	0	0	0
152	200550900071_R02C01	EPIC	DNA FFPET	Male	Malignant peripheral nerve sheath tumour (MPNST)	Classical	MPNST		Yes	0.633844	NA	No	Grp1- Classifier correct (concordant)	MPNST	0.985	NA	Shoulder	3	ST	Primary	Resection	22	NA	Grp1- Classifier correct (concordant)	0	0	0	0	0	0	0	0	0	0	0	0	0	0	0	0	0	0	0	0	0	0	0	0	0
153	200550900071_R03C01	EPIC	DNA FFPET	Female	Atypical neurofibroma	NA	NFB		Yes	0.370351	Not validated (below threshold)	NA	Below threshold	SWN	0.169	NA	Shoulder	Atypical	ST	Primary	Resection	22	NA	Below threshold	0.006	0.006	0.005	0.083	0.008	0.008	0.036	0.001	0.02	0.007	0.003	0.016	0.001	0.003	0.031	0.006	0.005	0.004	0.002	0.021	0.009	0.005	0.004	0.006	0.004
154	200550900071_R04C01	EPIC	DNA FFPET	Male	Malignant peripheral nerve sheath tumour (MPNST)	Classical	MPNST		Yes	0.533563	Not validated (below threshold)	NA	Below threshold	IFS	0.433	NA	Paraspinal	3	ST	Primary	Resection	26	NA	Below threshold	0	0.001	0.001	0.044	0.001	0.001	0.001	0	0.001	0	0	0.003	0	0	0.001	0.001	0	0	0	0.008	0.002	0.001	0	0.001	0
155	200550900071_R05C01	EPIC	DNA FFPET	Female	Malignant peripheral nerve sheath tumour (MPNST)	Classical	MPNST		Yes	0.358173	Not validated (below threshold)	NA	Below threshold	IMT	0.281	NA	Sacrum	Atypical	ST	Primary	Resection	29	NA	Below threshold	0.013	0.003	0.003	0.052	0.008	0.004	0.011	0	0.014	0.008	0.002	0.006	0.001	0.002	0.067	0.002	0.003	0.002	0.002	0.019	0.005	0.003	0.003	0.003	0.002
156	200550900071_R06C01	EPIC	DNA FFPET	Female	Malignant peripheral nerve sheath tumour (MPNST)	Classical	MPNST		Yes	0.461025	Not validated (below threshold)	NA	Below threshold	WDLS_DDLS	0.494	NA	Arm	3	ST	Primary	Resection	85	NA	Below threshold	0.005	0.002	0.002	0.005	0.02	0.002	0.003	0	0.008	0.001	0.001	0.003	0	0.001	0.001	0.001	0.001	0.001	0.004	0.005	0.003	0.003	0.004	0.002	0.011
157	200550900071_R07C01	EPIC	DNA FFPET	Male	Malignant peripheral nerve sheath tumour (MPNST)	Classical	MPNST		Yes	0.525333	Not validated (below threshold)	NA	Below threshold	WDLS_DDLS	0.377	NA	Leg	1	ST	Primary	Resection	51	STT-SS18 FISH neg	Below threshold	0.003	0.005	0.004	0.016	0.01	0.004	0.005	0.001	0.015	0.003	0.003	0.015	0.002	0.003	0.003	0.005	0.003	0.003	0.007	0.014	0.008	0.007	0.003	0.011	0.009
158	200550900082_R01C01	EPIC	DNA FFPET	Male	Malignant peripheral nerve sheath tumour (MPNST)	Epithelioid-like	MPNST		Yes	0.546966	Not validated (below threshold)	NA	Below threshold, but highest class matches diagnosis	SARC_MPNST_LIKE	0.12	NA	Leg	3	ST	Primary	Resection	34	INI1 retained	Below threshold, but highest class matches diagnosis	0.003	0.012	0.003	0.037	0.004	0.003	0.008	0.001	0.006	0.002	0.002	0.005	0.048	0.007	0.006	0.003	0.003	0.003	0.003	0.021	0.008	0.006	0.003	0.006	0.005
159	200550900082_R02C01	EPIC	DNA FFPET	Male	Malignant peripheral nerve sheath tumour (MPNST)	Rhabdomyoblastic	MPNST		Yes	0.56672	Not validated (below threshold)	NA	Below threshold, but highest class matches diagnosis	MPNST	0.293	NA	Head & Neck	3	ST	Primary	Resection	34	NA	Below threshold, but highest class matches diagnosis	0.002	0.004	0.004	0.049	0.006	0.006	0.005	0.001	0.016	0.002	0.003	0.015	0.003	0.003	0.004	0.005	0.003	0.003	0.003	0.024	0.01	0.004	0.003	0.007	0.005
161	200550900082_R06C01	EPIC	DNA FFPET	Male	Malignant peripheral nerve sheath tumour (MPNST)	Myxoid	MPNST		Yes	0.465605	Not validated (below threshold)	NA	Below threshold	DFSP	0.471	NA	Leg	1	ST	Primary	Resection	41	NA	Below threshold	0.001	0.005	0.005	0.042	0.004	0.003	0.007	0.001	0.015	0.001	0.002	0.021	0.001	0.002	0.002	0.01	0.003	0.003	0.002	0.471	0.016	0.004	0.003	0.01	0.004
162	200550900082_R07C01	EPIC	DNA FFPET	Male	Synovial sarcoma	Monophasic fibrous type	SYSA		Yes	0.526771	NA	No	Grp1- Classifier correct (concordant)	SYSA	0.998	NA	Forearm	2	ST	Primary	Resection	66	SYT-SS18 FISH pos	Grp1- Classifier correct (concordant)	0	0	0	0	0	0	0	0	0	0	0	0	0	0	0	0	0	0	0	0	0	0	0	0	0
163	200550900082_R08C01	EPIC	DNA FFPET	Female	Epithelioid sarcoma	Conventional	ES		Yes	0.388315	NA	No	Grp1- Classifier correct (concordant)	ES	0.999	NA	Forearm	3	ST	Metastasis	Resection	20	NA	Grp1- Classifier correct (concordant)	0	0	0	0	0	0	0	0	0	0	0	0	0	0	0	0	0	0	0	0	0	0	0	0	0.999
164	200550900083_R01C01	EPIC	DNA FFPET	Male	Atypical neurofibroma	NA	NFB		Yes	0.362895	Not validated (below threshold)	NA	Below threshold	SWN	0.159	NA	Shoulder	Atypical	ST	Primary	Resection	33	NA	Below threshold	0.007	0.005	0.006	0.067	0.009	0.006	0.043	0.001	0.019	0.006	0.003	0.016	0.001	0.004	0.026	0.005	0.004	0.003	0.003	0.023	0.009	0.005	0.005	0.005	0.004
165	200550900083_R03C01	EPIC	DNA FFPET	Male	Chondrosarcoma	Mesenchymal	CSA-MES		Yes	0.627855	NA	No	Grp1- Classifier correct (concordant)	CSA_MES	1	NA	Paraspinal	3	Bone	Primary	Resection	20	nil	Grp1- Classifier correct (concordant)	0	0	0	0	0	0	0	0	0	0	0	0	0	0	0	1	0	0	0	0	0	0	0	0	0
166	200550900083_R04C01	EPIC	DNA FFPET	Male	Malignant peripheral nerve sheath tumour (MPNST)	NA	MPNST	Myxofibrosarcoma	Yes	0.640787	IHC- H3k27me3 lost. Histology- myxoid but in keeping with MPNST.	Yes	Grp1- Classifier correct (caused revised diagnosis)	MPNST	0.994	NA	Leg	3	ST	Primary	Resection	59	NA	Grp1- Classifier correct (caused revised diagnosis)	0	0	0	0	0	0	0	0	0	0	0	0	0.004	0	0	0	0	0	0	0	0	0	0	0	0
167	200550900083_R05C01	EPIC	DNA FFPET	Male	Leiomyosarcoma	NA	LMS		Yes	0.487761	NA	No	Grp1- Classifier correct (concordant)	LMS	0.991	NA	Leg	1	ST	Primary	Resection	39	NA	Grp1- Classifier correct (concordant)	0	0	0.001	0	0	0	0	0	0	0	0	0	0	0	0	0	0	0	0	0	0	0	0	0	0
168	200550900083_R06C01	EPIC	DNA FFPET	Male	Malignant peripheral nerve sheath tumour (MPNST)	Rhabdomyoblastic and angiosarcomatous	MPNST		Yes	0.607465	NA	No	Grp1- Classifier correct (concordant)	MPNST	0.999	NA	Leg	3	ST	Primary	Resection	83	NA	Grp1- Classifier correct (concordant)	0	0	0	0	0	0	0	0	0	0	0	0	0	0	0	0	0	0	0	0	0	0	0	0	0
169	200550900083_R08C01	EPIC	DNA FFPET	Female	Synovial sarcoma	Monophasic fibrous type	SYSA		Yes	0.570675	NA	No	Grp1- Classifier correct (concordant)	SYSA	0.993	NA	Leg	3	ST	Primary	Resection	30	SYT-SS18 FISH pos	Grp1- Classifier correct (concordant)	0	0	0	0.001	0	0	0	0	0	0	0	0	0	0	0	0	0	0	0	0	0	0	0	0	0
170	200550900089_R01C01	EPIC	DNA FFPET	Female	Atypical neurofibroma	NA	NFB		Yes	0.351549	Not validated (below threshold)	NA	Below threshold	SWN	0.265	NA	Not specified	NA	ST	Primary	Resection	72	NA	Below threshold	0.005	0.005	0.006	0.053	0.007	0.005	0.04	0.001	0.017	0.005	0.003	0.016	0.001	0.003	0.028	0.005	0.004	0.003	0.002	0.02	0.008	0.004	0.004	0.005	0.003
171	200550900089_R02C01	EPIC	DNA FFPET	Female	Malignant peripheral nerve sheath tumour (MPNST)	Rhabdomyoblastic	MPNST		Yes	0.580373	Not validated (below threshold)	NA	Below threshold	OS_HG	0.634	NA	Hand	3	ST	Primary	Resection	47	NA	Below threshold	0.001	0.001	0.001	0.007	0.003	0.001	0.001	0	0.002	0	0.001	0.003	0	0	0.001	0.001	0.001	0.001	0.001	0.005	0.002	0.001	0.001	0.001	0.001
172	200550900089_R03C01	EPIC	DNA FFPET	Female	Malignant peripheral nerve sheath tumour (MPNST)	Rhabdomyoblastic	MPNST		Yes	0.62953	NA	No	Grp1- Classifier correct (concordant)	MPNST	1	NA	Leg	2	ST	Primary	Resection	60	SYT-SS18 FISH neg	Grp1- Classifier correct (concordant)	0	0	0	0	0	0	0	0	0	0	0	0	0	0	0	0	0	0	0	0	0	0	0	0	0
173	200550900089_R04C01	EPIC	DNA FFPET	Female	Spindle Cell Sarcoma, MPNST like	MPNST-like	MPNST-like		Yes	0.496582	NA	No	Grp1- Classifier correct (concordant)	SARC_MPNST_LIKE	0.968	NA	Lung	3	ST	Primary	Resection	33	NA	Grp1- Classifier correct (concordant)	0	0	0	0	0	0	0	0	0	0	0	0	0	0	0	0	0	0	0	0.002	0	0	0	0	0
174	200550900089_R06C01	EPIC	DNA FFPET	Female	Atypical neurofibroma	NA	NFB		Yes	0.382374	Not validated (below threshold)	NA	Below threshold	SWN	0.84	NA	Paraspinal	Atypical	ST	Primary	Resection	41	NA	Below threshold	0.001	0.001	0.002	0.012	0.001	0.001	0.013	0	0.004	0.001	0.001	0.005	0	0.001	0.002	0.001	0.001	0.001	0	0.005	0.002	0.001	0.001	0.001	0.001
175	200550900089_R07C01	EPIC	DNA FFPET	Female	Malignant peripheral nerve sheath tumour (MPNST)	Classical	MPNST		Yes	0.497218	Not validated (below threshold)	NA	Below threshold, but highest class matches diagnosis	SARC_MPNST_LIKE	0.64	NA	Leg	3	ST	Primary	Resection	29	NA	Below threshold, but highest class matches diagnosis	0	0	0	0.005	0	0	0.001	0	0	0	0	0	0	0	0	0	0	0	0	0.24	0.001	0	0	0	0
176	200550900089_R08C01	EPIC	DNA FFPET	Male	Malignant peripheral nerve sheath tumour (MPNST)	Rhabdomyoblastic	MPNST		Yes	0.336967	Not validated (below threshold)	NA	Below threshold	USARC	0.332	NA	Supraclavicular	3	ST	Primary	Resection	34	NA	Below threshold	0.048	0.004	0.005	0.008	0.054	0.003	0.004	0	0.011	0.001	0.005	0.003	0	0.002	0.016	0.002	0.002	0.002	0.054	0.008	0.003	0.007	0.004	0.003	0.023
177	200550940005_R01C01	EPIC	DNA FFPET	Male	Malignant peripheral nerve sheath tumour (MPNST)	Pleomorphic	MPNST		Yes	0.499021	Not validated (below threshold)	NA	Below threshold, but highest class matches diagnosis	MPNST	0.178	NA	Leg	3	ST	Primary	Resection	35	NA	Below threshold, but highest class matches diagnosis	0.005	0.006	0.005	0.035	0.01	0.005	0.007	0.001	0.017	0.003	0.004	0.009	0.003	0.003	0.007	0.008	0.004	0.004	0.005	0.02	0.013	0.006	0.008	0.008	0.009
178	200550940005_R02C01	EPIC	DNA FFPET	Female	Malignant peripheral nerve sheath tumour (MPNST)	Classical	MPNST		Yes	0.583869	Not validated (below threshold)	NA	Below threshold, but highest class matches diagnosis	MPNST	0.633	NA	Chest Wall	3	ST	Primary	Resection	43	NA	Below threshold, but highest class matches diagnosis	0.001	0.002	0.002	0.018	0.001	0.002	0.002	0	0.004	0.001	0.001	0.004	0.002	0.001	0.001	0.003	0.001	0.001	0.001	0.008	0.006	0.002	0.001	0.004	0.001
179	200550940005_R03C01	EPIC	DNA FFPET	Male	Malignant peripheral nerve sheath tumour (MPNST)	Classical	MPNST		Yes	0.485905	Not validated (below threshold)	NA	Below threshold	USARC	0.485	NA	Leg	3	ST	Primary	Resection	62	NA	Below threshold	0.004	0.006	0.006	0.026	0.007	0.004	0.007	0.001	0.011	0.001	0.003	0.012	0.001	0.002	0.003	0.005	0.003	0.003	0.006	0.016	0.011	0.044	0.003	0.008	0.011
180	200550940005_R04C01	EPIC	DNA FFPET	Male	Malignant peripheral nerve sheath tumour (MPNST)	Rhabdomyoblastic	MPNST		Yes	0.524836	Not validated (below threshold)	NA	Below threshold, but highest class matches diagnosis	MPNST	0.497	NA	Chest Wall	3	ST	Primary	Resection	46	NA	Below threshold, but highest class matches diagnosis	0.001	0.001	0.001	0.004	0.001	0.001	0.001	0	0.001	0	0.001	0	0.002	0	0.001	0	0	0	0.002	0.005	0.001	0.001	0.001	0.001	0.001
181	200550940005_R05C01	EPIC	DNA FFPET	Female	Undifferentiated pleomorphic sarcoma (UPS)	Classical	USARC		Yes	0.292361	Not validated (below threshold)	NA	Below threshold	AFH	0.619	NA	Leg	3	ST	Primary	Resection	63	NA	Below threshold	0.619	0.001	0	0.007	0.001	0.001	0	0	0.014	0.002	0	0	0	0	0.01	0	0	0	0	0.001	0	0	0.001	0	0.01
182	200550940005_R06C01	EPIC	DNA FFPET	Female	Malignant peripheral nerve sheath tumour (MPNST)	Rhabdomyoblastic	MPNST		Yes	0.507966	NA	No	Grp1- Classifier correct (concordant)	MPNST	0.927	NA	Leg	2	ST	Primary	Resection	27	NA	Grp1- Classifier correct (concordant)	0	0	0	0.003	0	0	0.002	0	0.001	0	0	0	0.001	0	0	0	0	0	0	0.005	0.001	0	0	0	0
183	200550940005_R07C01	EPIC	DNA FFPET	Female	Melanoma	Malignant	MEL (CUT)		Yes	0.46585	NA	No	Grp1- Classifier correct (concordant)	MEL_CUT	0.997	NA	Paraspinal	3	ST	Primary	Resection	56	INI-1 not performed	Grp1- Classifier correct (concordant)	0	0	0	0	0	0	0.001	0	0	0	0	0	0	0	0	0	0	0	0	0	0	0	0	0	0
184	200550940005_R08C01	EPIC	DNA FFPET	Female	Melanoma	Malignant	MEL (CUT)		Yes	0.496914	NA	No	Grp1- Classifier correct (concordant)	MEL_CUT	0.995	NA	Axilla	3	ST	Primary	Resection	61	NA	Grp1- Classifier correct (concordant)	0	0	0	0	0	0	0.001	0	0	0	0	0	0	0	0	0	0	0	0	0	0	0	0	0	0
185	200550940006_R01C01	EPIC	DNA FFPET	Female	Round cell sarcoma	Classical	SBRCT		Yes	0.619246	Not validated (below threshold)	NA	Below threshold	OS_HG	0.645	NA	Forearm	3	ST	Primary	Resection	60	NA	Below threshold	0.001	0.003	0.002	0.014	0.002	0.002	0.002	0.001	0.006	0.001	0.001	0.005	0.013	0.002	0.002	0.011	0.002	0.001	0.001	0.006	0.006	0.004	0.001	0.005	0.003
187	200550940006_R03C01	EPIC	DNA FFPET	Female	Malignant peripheral nerve sheath tumour (MPNST)	Classical	MPNST		Yes	0.598972	Not validated (below threshold)	NA	Below threshold	CSA_GROUP_B	0.481	NA	Thigh	2	ST	Primary	Resection	43	NA	Below threshold	0.001	0.002	0.001	0.007	0.002	0.001	0.003	0	0.004	0.001	0.001	0.006	0.481	0.012	0.004	0.002	0.001	0.001	0.002	0.006	0.003	0.002	0.002	0.015	0.005
188	200550940006_R04C01	EPIC	DNA FFPET	Female	Undifferentiated pleomorphic sarcoma (UPS)	Pleomorphic	USARC		Yes	0.498104	NA	No	Grp1- Classifier correct (concordant)	USARC	0.943	NA	Buttock	3	ST	Primary	Resection	38	NA	Grp1- Classifier correct (concordant)	0.001	0	0	0.001	0.001	0.001	0.001	0	0.001	0	0.001	0.001	0	0	0.001	0	0	0	0.008	0.001	0	0.002	0	0	0.002
189	200550940006_R05C01	EPIC	DNA FFPET	Male	Malignant peripheral nerve sheath tumour (MPNST)	Rhabdomyoblastic	MPNST		Yes	0.391351	Not validated (below threshold)	NA	Below threshold	WDLS_DDLS	0.339	NA	Leg	3	ST	Primary	Resection	29	NA	Below threshold	0.011	0.004	0.004	0.013	0.051	0.004	0.005	0	0.008	0.001	0.004	0.006	0	0.002	0.005	0.002	0.002	0.002	0.015	0.014	0.004	0.008	0.003	0.003	0.012
190	200550940006_R07C01	EPIC	DNA FFPET	Male	Malignant peripheral nerve sheath tumour (MPNST)	Epithelioid	MPNST		Yes	0.564079	Not validated (below threshold)	NA	Below threshold	MEL_CUT	0.422	NA	Forearm	2	ST	Primary	Resection	24	INI1 loss	Below threshold	0.001	0.005	0.003	0.019	0.007	0.002	0.059	0	0.012	0.005	0.002	0.007	0.009	0.002	0.002	0.003	0.003	0.002	0.001	0.01	0.006	0.004	0.002	0.008	0.016
191	200550940006_R08C01	EPIC	DNA FFPET	Female	Rhabdomyosarcoma	Spindle cell	RMS		Yes	0.495547	NA	No	Grp1- Classifier correct (concordant)	RMS_MYOD1	1	NA	Leg	3	ST	Primary	Resection	4	Diffuse rhabdomyoblastic differentiation	Grp1- Classifier correct (concordant)	0	0	0	0	0	0	0	0	0	0	0	0	0	0	0	0	0	0	0	0	0	0	0	0	0
192	200550940013_R01C01	EPIC	DNA FFPET	Male	Rhabdomyosarcoma	MYOD1 mutant	RMS		Yes	0.436943	NA	No	Grp1- Classifier correct (concordant)	RMS_MYOD1	1	NA	Paraspinal	3	ST	Primary	Resection	41	NA	Grp1- Classifier correct (concordant)	0	0	0	0	0	0	0	0	0	0	0	0	0	0	0	0	0	0	0	0	0	0	0	0	0
193	200550940013_R03C01	EPIC	DNA FFPET	Female	Malignant peripheral nerve sheath tumour (MPNST)	Rhabdomyoblastic	MPNST		Yes	0.577214	Not validated (below threshold)	NA	Below threshold	RMS_EMB	0.626	NA	Leg	3	ST	Primary	Resection	56	NA	Below threshold	0	0.001	0.001	0.013	0.002	0.001	0.001	0	0.002	0	0.001	0.002	0.001	0	0.001	0.001	0.001	0.001	0.001	0.005	0.002	0.001	0.001	0.001	0.001
194	200550940013_R04C01	EPIC	DNA FFPET	Female	Malignant peripheral nerve sheath tumour (MPNST)	Round cell	MPNST		Yes	0.554975	Not validated (below threshold)	NA	Below threshold	LMS	0.614	NA	Leg	3	ST	Primary	Resection	54	NA	Below threshold	0.001	0.001	0.002	0.003	0.001	0.001	0.001	0	0.002	0	0	0.002	0	0	0	0.001	0	0	0.002	0.002	0.001	0.004	0.001	0.001	0.002
195	200550940013_R07C01	EPIC	DNA FFPET	Female	Malignant peripheral nerve sheath tumour (MPNST)	Epithelioid	MPNST		Yes	0.284946	Histology- inflammatory infiltrate but no features of AFH	NA	Below threshold	AFH	0.893	NA	Forearm	3	ST	Primary	Resection	67	INI1 loss	Grp2- Discrepant (inconclusive)	0.893	0	0	0.011	0.001	0	0	0	0.016	0.001	0	0	0	0	0.006	0	0	0	0	0	0	0.001	0.001	0	0.001
196	200550940013_R08C01	EPIC	DNA FFPET	Female	Malignant peripheral nerve sheath tumour (MPNST)	Classical	MPNST		Yes	0.485088	Not validated (below threshold)	NA	Below threshold	USARC	0.404	NA	Leg	3	ST	Primary	Resection	48	NA	Below threshold	0.018	0.006	0.003	0.02	0.007	0.004	0.005	0	0.02	0.003	0.004	0.003	0.003	0.002	0.007	0.003	0.003	0.002	0.006	0.013	0.007	0.006	0.004	0.005	0.009
197	200550940023_R01C01	EPIC	DNA FFPET	Male	Malignant peripheral nerve sheath tumour (MPNST)	Rhabdomyoblastic	MPNST		Yes	0.595615	Not validated (below threshold)	NA	Below threshold	RMS_EMB	0.456	NA	Leg	3	ST	Primary	Resection	29	NA	Below threshold	0	0.001	0.001	0.013	0.002	0.001	0.001	0	0.002	0	0.001	0.005	0	0	0.001	0.001	0.001	0.001	0.001	0.006	0.002	0.001	0.001	0.001	0.001
198	200550940023_R02C01	EPIC	DNA FFPET	Female	Malignant peripheral nerve sheath tumour (MPNST)	Pleomorphic	MPNST		Yes	0.531771	Not validated (below threshold)	NA	Below threshold	USARC	0.359	NA	Leg	3	ST	Primary	Resection	59	NA	Below threshold	0.004	0.006	0.009	0.042	0.006	0.006	0.008	0.001	0.019	0.002	0.003	0.018	0.001	0.002	0.003	0.01	0.004	0.004	0.005	0.029	0.017	0.006	0.004	0.009	0.009
200	200550940023_R05C01	EPIC	DNA FFPET	Female	Malignant peripheral nerve sheath tumour (MPNST)	Epithelioid	MPNST		Yes	0.397442	Not validated (below threshold)	NA	Below threshold	LCH	0.243	NA	Nerve	3	ST	Primary	Resection	28	INI1 loss	Below threshold	0.003	0.007	0.005	0.102	0.025	0.006	0.006	0.001	0.044	0.036	0.002	0.01	0.002	0.004	0.017	0.007	0.023	0.005	0.002	0.014	0.011	0.005	0.003	0.007	0.011
399	201496860129_R03C01	EPIC	DNA FFPET	Female	Chondrosarcoma	Central conventional	CSA		Yes	0.359615	Clinical- primary bone lesion. Histology- cartilaginous tumour	No	Grp2- Discrepant (with evidence)	USARC	0.928	NA	Pre tibial region	2	ST	Local recurrence	Resection	31	IDH WT	Grp2- Discrepant (with evidence)	0.006	0	0	0	0.001	0	0	0	0.001	0	0.001	0	0	0.001	0.008	0	0	0	0.008	0	0	0.001	0.001	0	0.005
619	202273260027_R05C01	EPIC	DNA FT	Male	Chondrosarcoma	Clear Cell	CSA-CC		Yes	0.485911	Histology- typical clear cell chondrosarcoma	No	Grp2- Discrepant (inconclusive)	CSA_GROUP_A	0.98	NA	Vertebra	NA	Bone	Metastasis	Resection	55	nil	Grp2- Discrepant (inconclusive)	0	0	0	0	0	0.001	0	0	0	0	0	0.98	0.012	0.001	0	0	0	0	0	0	0	0	0	0	0
205	200550940024_R03C01	EPIC	DNA FFPET	Male	Malignant peripheral nerve sheath tumour (MPNST)	Chondroblastic and Rhabdomyoblastic	MPNST		Yes	0.560653	NA	No	Grp1- Classifier correct (concordant)	MPNST	0.993	NA	Arm	3	ST	Primary	Resection	38	NA	Grp1- Classifier correct (concordant)	0	0	0	0	0	0	0	0	0	0	0	0	0	0	0	0	0	0	0	0	0	0	0	0	0
207	200550940024_R05C01	EPIC	DNA FFPET	Male	Atypical neurofibroma	NA	NFB		Yes	0.333208	Not validated (below threshold)	NA	Below threshold	IMT	0.579	NA	Forearm	Atypical	ST	Primary	Resection	16	NA	Below threshold	0.004	0.002	0.003	0.04	0.004	0.003	0.007	0	0.007	0.005	0.001	0.006	0.001	0.002	0.06	0.002	0.002	0.001	0.001	0.009	0.004	0.002	0.002	0.003	0.001
209	200550940025_R02C01	EPIC	DNA FFPET	Female	Round cell sarcoma	Epithelioid-like	SBRCT		Yes	0.532075	Not validated (below threshold)	NA	Below threshold	SBRCT_CIC	0.138	NA	Leg	3	ST	Primary	Resection	25	SYT-SS18 FISH neg	Below threshold	0.002	0.006	0.005	0.05	0.005	0.006	0.006	0.001	0.017	0.003	0.003	0.028	0.004	0.002	0.004	0.027	0.005	0.003	0.003	0.031	0.042	0.005	0.004	0.016	0.005
210	200550940025_R03C01	EPIC	DNA FFPET	Male	Rhabdomyosarcoma	Spindle cell	RMS		Yes	0.36837	Not validated (below threshold)	NA	Below threshold	IMT	0.784	NA	Femur	3	Bone	Primary	Resection	35	Myogenin pos	Below threshold	0.001	0.001	0.001	0.019	0.003	0.002	0.001	0	0.002	0.003	0	0.002	0	0	0.021	0.001	0.002	0	0	0.002	0.001	0.001	0	0.001	0
212	200550940025_R06C01	EPIC	DNA FFPET	Male	Malignant peripheral nerve sheath tumour (MPNST)	Low grade (with ossification)	MPNST		Yes	0.517916	Not validated (below threshold)	NA	Below threshold	SWN	0.403	NA	Leg	1	ST	Primary	Resection	30	Strong S100 positivity	Below threshold	0.001	0.004	0.003	0.035	0.003	0.003	0.096	0	0.016	0.004	0.002	0.013	0.002	0.003	0.003	0.004	0.003	0.004	0.002	0.011	0.007	0.004	0.002	0.005	0.007
213	200550940025_R07C01	EPIC	DNA FFPET	Male	Rhabdomyosarcoma	Spindle cell	RMS		Yes	0.521028	NA	No	Grp1- Classifier correct (concordant)	RMS_MYOD1	1	NA	Forearm	3	ST	Primary	Resection	11	MYOD1 somatic mutation (p.L122R)	Grp1- Classifier correct (concordant)	0	0	0	0	0	0	0	0	0	0	0	0	0	0	0	0	0	0	0	0	0	0	0	0	0
620	202273260027_R06C01	EPIC	DNA FT	Male	Chondrosarcoma	Clear Cell	CSA-CC		Yes	0.423257	Histology- typical clear cell chondrosarcoma	No	Grp2- Discrepant (inconclusive)	CSA_GROUP_A	0.967	NA	Femoral Head	NA	Bone	Primary	Resection	31	MNF116 neg	Grp2- Discrepant (inconclusive)	0	0	0	0	0	0.003	0	0	0.001	0	0.007	0.967	0.012	0.001	0.002	0	0	0	0	0	0	0	0	0	0
216	200550940029_R03C01	EPIC	DNA FFPET	Male	Epithelioid sarcoma	Classical	ES		Yes	0.469505	NA	No	Grp1- Classifier correct (concordant)	ES	0.999	NA	Hand	3	ST	Primary	Resection	24	NA	Grp1- Classifier correct (concordant)	0	0	0	0	0	0	0	0	0	0	0	0	0	0	0	0	0	0	0	0	0	0	0	0	0.999
217	200550940029_R04C01	EPIC	DNA FFPET	Female	Malignant peripheral nerve sheath tumour (MPNST)	Classical	MPNST		Yes	0.616669	Not validated (below threshold)	NA	Below threshold	MEL_CUT	0.18	NA	Leg	3	ST	Primary	Resection	34	NA	Below threshold	0.001	0.122	0.003	0.011	0.003	0.002	0.007	0.001	0.007	0.001	0.002	0.005	0.155	0.004	0.002	0.003	0.003	0.002	0.002	0.008	0.007	0.004	0.002	0.008	0.007
218	200550940029_R05C01	EPIC	DNA FFPET	Female	Melanoma	Malignant	MEL (CUT)		Yes	0.631996	NA	No	Grp1- Classifier correct (concordant)	MEL_CUT	0.998	NA	Chest Wall	3	ST	Primary	Resection	84	INI-1 not performed	Grp1- Classifier correct (concordant)	0	0	0	0	0	0	0.001	0	0	0	0	0	0	0	0	0	0	0	0	0	0	0	0	0	0
219	200550940029_R06C01	EPIC	DNA FFPET	Male	Malignant peripheral nerve sheath tumour (MPNST)	Classical	MPNST		Yes	0.623183	NA	No	Grp1- Classifier correct (concordant)	MPNST	0.999	NA	Leg	3	ST	Primary	Resection	77	NA	Grp1- Classifier correct (concordant)	0	0	0	0	0	0	0	0	0	0	0	0	0	0	0	0	0	0	0	0	0	0	0	0	0
221	200550940029_R08C01	EPIC	DNA FFPET	Male	Malignant peripheral nerve sheath tumour (MPNST)	Classical	MPNST		Yes	0.491034	Not validated (below threshold)	NA	Below threshold, but highest class matches diagnosis	MPNST	0.871	NA	Paravertebral	3	Bone	Primary	Resection	29	NA	Grp1- Classifier correct (concordant)	0	0	0	0	0	0	0	0	0	0	0	0	0	0	0	0	0	0	0	0	0	0	0	0	0
621	202273260027_R07C01	EPIC	DNA FT	Male	Chondrosarcoma	Clear Cell	CSA-CC		Yes	0.45955	Histology- typical clear cell chondrosarcoma	No	Grp2- Discrepant (inconclusive)	CSA_GROUP_A	0.961	NA	Femur	NA	Bone	Primary	Resection	47	NA	Grp2- Discrepant (inconclusive)	0	0	0	0	0	0.007	0	0	0.001	0	0.001	0.961	0.005	0.001	0.001	0	0	0	0	0.001	0	0	0	0.001	0
223	200550940047_R03C01	EPIC	DNA FFPET	Male	Undifferentiated pleomorphic sarcoma (UPS)	NA	USARC		Yes	0.446933	NA	No	Grp1- Classifier correct (concordant)	USARC	0.968	NA	Leg	3	ST	Primary	Resection	64	NA	Grp1- Classifier correct (concordant)	0	0	0	0	0	0	0	0	0	0	0	0	0	0	0	0	0	0	0	0	0	0	0	0	0.02
1022	5859501025_R05C01	450K	DNA FT	Female	Chondrosarcoma	Central- Dediff Osteosarcomatous	CSA		Yes	0.547346	Histology- low grade cartilaginous tumour plus dedifferentiated component with osteosarcomatous differentiation	No	Grp2- Discrepant (inconclusive)	CSA_MES	0.995	NA	Ilium	De-Differentiated	Bone	Primary	Resection	73	IDH WT	Grp2- Discrepant (inconclusive)	0	0	0	0	0	0	0	0	0	0	0	0	0	0	0	0.995	0	0	0	0	0	0	0	0	0
225	200550940047_R05C01	EPIC	DNA FFPET	Female	Malignant peripheral nerve sheath tumour (MPNST)	Classical	MPNST		Yes	0.563024	NA	No	Grp1- Classifier correct (concordant)	MPNST	0.997	NA	Sacrum	3	ST	Primary	Resection	19	NA	Grp1- Classifier correct (concordant)	0	0	0	0	0	0	0	0	0	0	0	0	0	0	0	0	0	0	0	0	0	0	0	0	0
226	200550940047_R07C01	EPIC	DNA FFPET	Female	Malignant peripheral nerve sheath tumour (MPNST)	Classical	MPNST		Yes	0.328427	Not validated (below threshold)	NA	Below threshold	AFH	0.46	NA	Tibia	1	ST	Primary	Resection	54	Diffuse S100 positivity	Below threshold	0.46	0.002	0.002	0.022	0.005	0.003	0.004	0	0.033	0.004	0.002	0.002	0	0.002	0.044	0.001	0.001	0.001	0.004	0.004	0.002	0.003	0.004	0.002	0.005
227	200550940047_R08C01	EPIC	DNA FFPET	Female	Synovial sarcoma	Heterologous elements (glandular tumor)	SYSA		Yes	0.49601	NA	No	Grp1- Classifier correct (concordant)	SYSA	0.997	NA	Pelvis	3	ST	Primary	Resection	19	NA	Grp1- Classifier correct (concordant)	0	0	0	0	0	0	0	0	0	0	0	0	0	0	0	0	0	0	0	0	0	0	0	0	0
1024	5903111029_R01C01	450K	DNA FT	Male	Chondrosarcoma	Central- Dediff Osteosarcomatous	CSA		Yes	0.593768	Histology- low grade cartilaginous tumour plus dedifferentiated component with osteosarcomatous differentiation	No	Grp2- Discrepant (with evidence)	OS_HG	0.991	NA	Femur	De-Differentiated	Bone	Primary	Resection	60	IDH WT	Grp2- Discrepant (with evidence)	0	0	0	0	0	0	0	0	0	0	0	0	0	0	0	0	0	0	0	0	0	0	0	0	0
229	200598660011_R02C01	EPIC	DNA FT	Male	Undifferentiated pleomorphic sarcoma (UPS)	NA	USARC		Yes	0.534553	NA	No	Grp1- Classifier correct (concordant)	USARC	0.992	NA	Leg	3	ST	Primary	Resection	71	NA	Grp1- Classifier correct (concordant)	0	0	0	0	0	0	0	0	0	0	0	0	0	0	0	0	0	0	0	0	0	0.001	0	0	0.001
230	200598660011_R03C01	EPIC	DNA FT	Male	Undifferentiated pleomorphic sarcoma (UPS)	NA	USARC		Yes	0.479467	NA	No	Grp1- Classifier correct (concordant)	USARC	0.966	NA	Leg	3	ST	Primary	Resection	72	NA	Grp1- Classifier correct (concordant)	0.001	0.001	0	0.001	0	0	0	0	0.001	0	0	0	0	0	0	0	0	0	0.001	0	0	0.001	0	0	0.001
231	200598660011_R04C01	EPIC	DNA FT	Female	Liposarcoma	Dedifferentiated	WDLS/DDLS		Yes	0.313316	Molecular- MDM2 amplified	NA	Below threshold	LCH	0.697	NA	Leg	3	ST	Primary	Resection	77	MDM2 amplification pos	Below threshold	0.001	0.002	0.001	0.017	0.001	0.001	0.001	0	0.005	0.001	0.001	0.003	0	0.001	0.001	0.003	0.155	0.001	0.001	0.005	0.003	0.001	0.001	0.003	0.001
232	200598660011_R05C01	EPIC	DNA FT	Female	Malignant peripheral nerve sheath tumour (MPNST)	Classical	MPNST		Yes	0.626574	NA	No	Grp1- Classifier correct (concordant)	MPNST	1	NA	Buttock	3	ST	Primary	Resection	36	NA	Grp1- Classifier correct (concordant)	0	0	0	0	0	0	0	0	0	0	0	0	0	0	0	0	0	0	0	0	0	0	0	0	0
233	200598660011_R06C01	EPIC	DNA FT	Male	Undifferentiated pleomorphic sarcoma (UPS)	NA	USARC		Yes	0.474907	NA	No	Grp1- Classifier correct (concordant)	USARC	0.995	NA	Iliac crest	3	ST	Primary	Resection	63	MDM2 amplification neg	Grp1- Classifier correct (concordant)	0	0	0	0	0	0	0	0	0	0	0	0	0	0	0	0	0	0	0	0	0	0.001	0	0	0
234	200598660011_R07C01	EPIC	DNA FT	Female	Undifferentiated pleomorphic sarcoma (UPS)	NA	USARC		Yes	0.506253	NA	No	Grp1- Classifier correct (concordant)	USARC	1	NA	Arm	3	ST	Primary	Resection	80	NA	Grp1- Classifier correct (concordant)	0	0	0	0	0	0	0	0	0	0	0	0	0	0	0	0	0	0	0	0	0	0	0	0	0
235	200598660011_R08C01	EPIC	DNA FT	Male	Undifferentiated pleomorphic sarcoma (UPS)	NA	USARC		Yes	0.49297	NA	No	Grp1- Classifier correct (concordant)	USARC	0.998	NA	Leg	3	ST	Local recurrence	Resection	68	NA	Grp1- Classifier correct (concordant)	0	0	0	0	0	0	0	0	0	0	0	0	0	0	0	0	0	0	0	0	0	0	0	0	0
236	200598660015_R01C01	EPIC	DNA FT	Female	Undifferentiated pleomorphic sarcoma (UPS)	NA	USARC		Yes	0.377434	NA	No	Grp1- Classifier correct (concordant)	USARC	0.961	NA	Arm	3	ST	Primary	Resection	71	NA	Grp1- Classifier correct (concordant)	0.013	0	0	0.002	0	0	0	0	0.002	0	0	0	0	0	0	0	0	0	0	0	0	0	0	0	0.004
237	200598660015_R02C01	EPIC	DNA FT	Female	Undifferentiated pleomorphic sarcoma (UPS)	NA	USARC		Yes	0.436274	NA	No	Grp1- Classifier correct (concordant)	USARC	1	NA	Leg	3	ST	Primary	Resection	75	NA	Grp1- Classifier correct (concordant)	0	0	0	0	0	0	0	0	0	0	0	0	0	0	0	0	0	0	0	0	0	0	0	0	0
238	200598660015_R03C01	EPIC	DNA FT	Male	Undifferentiated pleomorphic sarcoma (UPS)	Low grade, favouring an unusual lipomatous neoplasm	USARC		Yes	0.416957	Molecular- MDM2 not amplified	NA	Below threshold	WDLS_DDLS	0.422	NA	Buttock	1	ST	Primary	Resection	73	MDM2 and FUS neg by FISH	Below threshold	0.003	0.003	0.004	0.008	0.005	0.003	0.006	0	0.01	0.002	0.002	0.015	0.001	0.003	0.003	0.002	0.002	0.002	0.005	0.01	0.005	0.007	0.003	0.006	0.006
239	200598660015_R04C01	EPIC	DNA FT	Male	Undifferentiated pleomorphic sarcoma (UPS)	Undifferentiated	USARC		Yes	0.475974	NA	No	Grp1- Classifier correct (concordant)	USARC	1	NA	Shoulder	3	ST	Primary	Resection	83	NA	Grp1- Classifier correct (concordant)	0	0	0	0	0	0	0	0	0	0	0	0	0	0	0	0	0	0	0	0	0	0	0	0	0
240	200598660015_R05C01	EPIC	DNA FT	Female	Undifferentiated pleomorphic sarcoma (UPS)	NA	USARC		Yes	0.377475	Not validated (below threshold)	NA	Below threshold, but highest class matches diagnosis	USARC	0.859	NA	Leg	3	ST	Primary	Resection	65	NA	Grp1- Classifier correct (concordant)	0.01	0.001	0.002	0.01	0.002	0.002	0.001	0	0.008	0.001	0.001	0.002	0	0.001	0.002	0.001	0.001	0.001	0.003	0.003	0.001	0.002	0.003	0.001	0.004
241	200598660015_R06C01	EPIC	DNA FT	Female	Osteosarcoma	Soft Tissue	OS (ST)		No	0.357403	Not validated (below threshold)	NA	Below threshold	USARC	0.816	NA	Buttock	3	ST	Primary	Resection	26	NA	Below threshold	0.018	0.002	0.002	0.007	0.003	0.002	0.003	0	0.007	0.001	0.002	0.001	0	0.001	0.005	0.001	0.001	0.001	0.013	0.004	0.002	0.003	0.002	0.001	0.005
242	200598660015_R07C01	EPIC	DNA FT	Male	Undifferentiated pleomorphic sarcoma (UPS)	NA	USARC		Yes	0.423956	NA	No	Grp1- Classifier correct (concordant)	USARC	0.985	NA	Knee	3	ST	Primary	Resection	85	NA	Grp1- Classifier correct (concordant)	0	0	0	0	0	0	0	0	0	0	0	0	0	0	0	0	0	0	0	0	0	0.005	0	0	0.003
243	200598660015_R08C01	EPIC	DNA FT	Female	Myxofibrosarcoma	NA	MFS		Yes	0.41637	NA	No	Grp1- Classifier correct (concordant)	USARC	0.994	NA	Leg	3	ST	Primary	Resection	69	NA	Grp1- Classifier correct (concordant)	0	0	0	0	0	0	0	0	0	0	0	0	0	0	0	0	0	0	0	0	0	0	0	0	0
244	200598660026_R01C01	EPIC	DNA FT	Male	Undifferentiated pleomorphic sarcoma (UPS)	NA	USARC		Yes	0.562292	NA	No	Grp1- Classifier correct (concordant)	USARC	0.993	NA	Leg	3	ST	Primary	not available	56	NA	Grp1- Classifier correct (concordant)	0	0	0	0	0	0	0	0	0	0	0	0	0	0	0	0	0	0	0	0	0	0.001	0	0	0
245	200598660026_R02C01	EPIC	DNA FT	Female	Undifferentiated pleomorphic sarcoma (UPS)	NA	USARC		Yes	0.556901	Not validated (below threshold)	NA	Below threshold	ESS_HG	0.399	NA	Leg	3	ST	Primary	not available	58	NA	Below threshold	0.001	0.003	0.002	0.009	0.002	0.002	0.003	0.001	0.006	0.001	0.001	0.004	0.009	0.001	0.002	0.003	0.002	0.002	0.002	0.009	0.005	0.003	0.002	0.005	0.003
246	200598660026_R03C01	EPIC	DNA FT	Female	Undifferentiated pleomorphic sarcoma (UPS)	NA	USARC		Yes	0.434167	NA	No	Grp1- Classifier correct (concordant)	USARC	0.931	NA	Shoulder	3	ST	Primary	Resection	82	NA	Grp1- Classifier correct (concordant)	0.003	0.001	0	0.006	0.001	0.001	0.001	0	0.002	0	0	0	0	0	0.001	0	0.001	0	0.002	0.001	0.001	0.001	0.001	0.001	0.002
247	200598660026_R04C01	EPIC	DNA FT	Female	Undifferentiated pleomorphic sarcoma (UPS)	NA	USARC		Yes	0.597601	Not validated (below threshold)	NA	Below threshold	MPNST	0.292	NA	Leg	3	ST	Local recurrence	Resection	63	NA	Below threshold	0.002	0.006	0.004	0.023	0.004	0.003	0.005	0.001	0.015	0.002	0.003	0.01	0.019	0.003	0.003	0.02	0.004	0.003	0.002	0.037	0.022	0.006	0.003	0.015	0.005
248	200598660026_R05C01	EPIC	DNA FT	Male	Undifferentiated pleomorphic sarcoma (UPS)	NA	USARC		Yes	0.556064	NA	No	Grp1- Classifier correct (concordant)	USARC	0.998	NA	Leg	3	ST	Primary	Resection	86	NA	Grp1- Classifier correct (concordant)	0	0	0	0	0	0	0	0	0	0	0	0	0	0	0	0	0	0	0	0	0	0	0	0	0
249	200598660026_R06C01	EPIC	DNA FT	Male	Undifferentiated pleomorphic sarcoma (UPS)	NA	USARC		Yes	0.354509	NA	No	Grp1- Classifier correct (concordant)	USARC	1	NA	Leg	3	ST	Primary	Resection	72	NA	Grp1- Classifier correct (concordant)	0	0	0	0	0	0	0	0	0	0	0	0	0	0	0	0	0	0	0	0	0	0	0	0	0
250	200598660026_R07C01	EPIC	DNA FT	Female	Undifferentiated pleomorphic sarcoma (UPS)	NA	USARC		Yes	0.443489	NA	No	Grp1- Classifier correct (concordant)	USARC	1	NA	Leg	3	ST	Primary	Resection	89	MDM2 amplification pos	Grp1- Classifier correct (concordant)	0	0	0	0	0	0	0	0	0	0	0	0	0	0	0	0	0	0	0	0	0	0	0	0	0
251	200598660026_R08C01	EPIC	DNA FT	Female	Undifferentiated pleomorphic sarcoma (UPS)	NA	USARC		Yes	0.366953	Not validated (below threshold)	NA	Below threshold	ES	0.736	NA	Leg	3	ST	Metastasis	Resection	74	NA	Below threshold	0.001	0.001	0	0.001	0.001	0	0	0	0.002	0.001	0	0	0.001	0	0.001	0	0.001	0	0	0.001	0.001	0.001	0.001	0	0.736
252	200598660034_R01C01	EPIC	DNA FT	Female	Undifferentiated pleomorphic sarcoma (UPS)	NA	USARC		Yes	0.482054	NA	No	Grp1- Classifier correct (concordant)	USARC	0.997	NA	Thigh	3	ST	Primary	Resection	47	NA	Grp1- Classifier correct (concordant)	0	0	0	0	0	0	0	0	0	0	0	0	0	0	0	0	0	0	0	0	0	0.001	0	0	0
253	200598660034_R02C01	EPIC	DNA FT	Male	Undifferentiated pleomorphic sarcoma (UPS)	NA	USARC		Yes	0.508155	Not validated (below threshold)	NA	Below threshold, but highest class matches diagnosis	USARC	0.119	NA	Shoulder	3	ST	Primary	Resection	73	NA	Below threshold, but highest class matches diagnosis	0.002	0.008	0.007	0.052	0.006	0.007	0.01	0.001	0.027	0.002	0.003	0.039	0.001	0.003	0.004	0.013	0.007	0.005	0.003	0.057	0.026	0.027	0.004	0.023	0.006
254	200598660034_R03C01	EPIC	DNA FT	Female	Leiomyosarcoma	NA	LMS	UPS	Yes	0.552261	IHC- SMA diffuse positive, caldesmon positive (focal areas of tumour). Histology- pleomorphic spindle cell tumour with areas of smooth muscle differentiation	Yes	Grp1- Classifier correct (caused revised diagnosis)	LMS	0.998	NA	Femur	3	ST	Primary	Resection	80	NA	Grp1- Classifier correct (caused revised diagnosis)	0	0	0	0	0	0	0	0	0	0	0	0	0	0	0	0	0	0	0	0	0	0	0	0	0
255	200598660034_R04C01	EPIC	DNA FT	Male	Undifferentiated pleomorphic sarcoma (UPS)	NA	USARC		Yes	0.427616	NA	No	Grp1- Classifier correct (concordant)	USARC	0.999	NA	Forearm	3	ST	Primary	Resection	78	NA	Grp1- Classifier correct (concordant)	0	0	0	0	0	0	0	0	0	0	0	0	0	0	0	0	0	0	0	0	0	0	0	0	0
256	200598660034_R05C01	EPIC	DNA FT	Male	Undifferentiated pleomorphic sarcoma (UPS)	NA	USARC		Yes	0.359612	NA	No	Grp1- Classifier correct (concordant)	USARC	1	NA	Leg	3	ST	Primary	Resection	64	NA	Grp1- Classifier correct (concordant)	0	0	0	0	0	0	0	0	0	0	0	0	0	0	0	0	0	0	0	0	0	0	0	0	0
1034	5903111030_R04C01	450K	DNA FT	Male	Chondrosarcoma	Central- Dediff Osteosarcomatous	CSA		Yes	0.534436	Histology- low grade cartilaginous tumour plus dedifferentiated component with osteosarcomatous differentiation	No	Grp2- Discrepant (with evidence)	OS_HG	1	NA	Tibia	De-Differentiated	Bone	Primary	Resection	71	IDH WT	Grp2- Discrepant (with evidence)	0	0	0	0	0	0	0	0	0	0	0	0	0	0	0	0	0	0	0	0	0	0	0	0	0
258	200598660034_R07C01	EPIC	DNA FT	Male	Undifferentiated pleomorphic sarcoma (UPS)	NA	USARC		Yes	0.368339	NA	No	Grp1- Classifier correct (concordant)	USARC	0.993	NA	Shoulder	3	ST	Primary	not available	84	NA	Grp1- Classifier correct (concordant)	0	0	0	0	0	0	0	0	0	0	0	0	0	0	0	0	0	0	0	0	0	0	0	0	0.006
259	200598660034_R08C01	EPIC	DNA FT	Female	Undifferentiated pleomorphic sarcoma (UPS)	NA	USARC		Yes	0.38923	NA	No	Grp1- Classifier correct (concordant)	USARC	1	NA	Pelvis	2	ST	Primary	not available	66	NA	Grp1- Classifier correct (concordant)	0	0	0	0	0	0	0	0	0	0	0	0	0	0	0	0	0	0	0	0	0	0	0	0	0
260	200598660040_R01C01	EPIC	DNA FT	Male	Undifferentiated pleomorphic sarcoma (UPS)	NA	USARC		Yes	0.344236	Not validated (below threshold)	NA	Below threshold, but highest class matches diagnosis	USARC	0.234	NA	Shoulder	3	ST	Primary	Resection	78	NA	Below threshold, but highest class matches diagnosis	0.004	0.005	0.003	0.018	0.005	0.004	0.003	0	0.013	0.011	0.001	0.004	0.002	0.001	0.025	0.003	0.007	0.002	0.002	0.006	0.005	0.004	0.003	0.004	0.221
261	200598660040_R02C01	EPIC	DNA FT	Female	Undifferentiated pleomorphic sarcoma (UPS)	NA	USARC		Yes	0.385416	Not validated (below threshold)	NA	Below threshold, but highest class matches diagnosis	USARC	0.886	NA	Thigh	1	ST	Primary	Resection	11	BRAF-MTAP fusion on FISH. Tumour likely fits in the spectrum of paediatric sarcomas overlapping with infantile fibrosarcoma. FISH for BRAF pos.	Grp1- Classifier correct (concordant)	0.004	0	0	0.002	0.001	0	0.001	0	0.001	0	0	0	0	0	0.001	0	0	0	0.004	0.002	0	0.001	0.001	0	0.002
262	200598660040_R03C01	EPIC	DNA FT	Female	Undifferentiated pleomorphic sarcoma (UPS)	NA	USARC		Yes	0.45384	NA	No	Grp1- Classifier correct (concordant)	USARC	1	NA	Leg	3	ST	Primary	Resection	82	NA	Grp1- Classifier correct (concordant)	0	0	0	0	0	0	0	0	0	0	0	0	0	0	0	0	0	0	0	0	0	0	0	0	0
263	200598660040_R04C01	EPIC	DNA FT	Female	Undifferentiated pleomorphic sarcoma (UPS)	NA	USARC		Yes	0.355424	NA	No	Grp1- Classifier correct (concordant)	USARC	0.997	NA	Groin	3	ST	Primary	Resection	72	MDM2 amplification neg	Grp1- Classifier correct (concordant)	0.001	0	0	0	0	0	0	0	0	0	0	0	0	0	0	0	0	0	0	0	0	0	0	0	0
264	200598660040_R05C01	EPIC	DNA FT	Female	Undifferentiated pleomorphic sarcoma (UPS)	NA	USARC		Yes	0.335062	Not validated (below threshold)	NA	Below threshold, but highest class matches diagnosis	USARC	0.846	NA	Pelvis	3	ST	Primary	Resection	60	NA	Below threshold, but highest class matches diagnosis	0.097	0	0	0.002	0	0	0	0	0.003	0.001	0	0	0	0	0.004	0	0	0	0	0	0	0	0	0	0.001
265	200598660040_R06C01	EPIC	DNA FT	Female	Undifferentiated pleomorphic sarcoma (UPS)	NA	USARC		Yes	0.485604	Not validated (below threshold)	NA	Below threshold, but highest class matches diagnosis	USARC	0.868	NA	Leg	3	ST	Primary	Resection	36	NA	Grp1- Classifier correct (concordant)	0.003	0.005	0.001	0.002	0.001	0.001	0.001	0	0.003	0.001	0	0.001	0	0	0.001	0.001	0	0	0.003	0.001	0.001	0.043	0.001	0.001	0.006
758	203219640032_R02C01	EPIC	DNA FT	Female	Chordoma	Dedifferentiated	CHORD		Yes	0.39973	IHC- Brachyury positive. Histology- dedifferentiated and conventional chordoma (Focal)	No	Grp2- Discrepant (with evidence)	USARC	0.998	NA	Sacrum	NA	Bone	Primary	Resection	80	S100 +, MF116 +, Brachyury +	Grp2- Discrepant (with evidence)	0	0	0	0	0	0	0	0	0	0	0	0	0	0	0	0	0	0	0	0	0	0	0	0	0
267	200598660040_R08C01	EPIC	DNA FT	Female	Undifferentiated pleomorphic sarcoma (UPS)	NA	USARC		Yes	0.540942	Not validated (below threshold)	NA	Below threshold, but highest class matches diagnosis	USARC	0.513	NA	Arm	3	ST	Local recurrence	Resection	77	NA	Below threshold, but highest class matches diagnosis	0.003	0.004	0.003	0.006	0.003	0.002	0.004	0	0.009	0.002	0.001	0.004	0.002	0.001	0.002	0.002	0.002	0.002	0.003	0.008	0.004	0.006	0.004	0.012	0.043
268	200598660059_R01C01	EPIC	DNA FT	Male	Superficial CD34 fibroblastic tumour	NA	CD34FT		No	0.355322	Not validated (below threshold)	NA	Below threshold	WDLS_DDLS	0.774	NA	Groin	1	ST	Primary	Resection	48	Strong expression of CD34	Below threshold	0.022	0.001	0.001	0.002	0.001	0.001	0.001	0	0.004	0	0	0.001	0	0.001	0.002	0	0	0	0.001	0.001	0.001	0.002	0.001	0.001	0.003
269	200598660059_R02C01	EPIC	DNA FT	Male	Undifferentiated pleomorphic sarcoma (UPS)	NA	USARC		Yes	0.508062	Not validated (below threshold)	NA	Below threshold	WDLS_DDLS	0.721	NA	Leg	2	ST	Primary	Resection	72	CTNNB1 neg	Below threshold	0.002	0.001	0.001	0.001	0.001	0	0.001	0	0.001	0	0	0	0	0	0	0	0	0	0.004	0.001	0.001	0.001	0.001	0	0.003
270	200598660059_R03C01	EPIC	DNA FT	Female	Undifferentiated pleomorphic sarcoma (UPS)	NA	USARC		Yes	0.543094	NA	No	Grp1- Classifier correct (concordant)	USARC	0.987	NA	Leg	3	ST	Primary	Resection	57	NA	Grp1- Classifier correct (concordant)	0	0	0	0	0	0	0	0	0	0	0	0	0	0	0	0	0	0	0	0	0	0.006	0	0	0.001
271	200598660059_R04C01	EPIC	DNA FT	Female	Undifferentiated pleomorphic sarcoma (UPS)	NA	USARC		Yes	0.474898	NA	No	Grp1- Classifier correct (concordant)	USARC	1	NA	Thigh	3	ST	Primary	Resection	87	NA	Grp1- Classifier correct (concordant)	0	0	0	0	0	0	0	0	0	0	0	0	0	0	0	0	0	0	0	0	0	0	0	0	0
272	200598660059_R05C01	EPIC	DNA FT	Male	Undifferentiated pleomorphic sarcoma (UPS)	NA	USARC		Yes	0.321831	Not validated (below threshold)	NA	Below threshold	IMT	0.751	NA	Leg	3	ST	Primary	Resection	66	NA	Below threshold	0.007	0.001	0.001	0.012	0.002	0.001	0.001	0	0.005	0.005	0	0.001	0	0	0.034	0.001	0.001	0	0.001	0.001	0.001	0.001	0.001	0.001	0.004
273	200598660059_R06C01	EPIC	DNA FT	Male	Undifferentiated pleomorphic sarcoma (UPS)	NA	USARC		Yes	0.530902	Not validated (below threshold)	NA	Below threshold, but highest class matches diagnosis	USARC	0.825	NA	Leg	3	ST	Primary	Resection	66	NA	Below threshold, but highest class matches diagnosis	0.004	0.002	0.001	0.002	0.001	0.001	0.001	0	0.003	0	0.001	0.001	0.001	0.001	0.001	0.001	0.001	0.001	0.003	0.001	0.001	0.02	0.001	0.002	0.006
274	200598660059_R07C01	EPIC	DNA FT	Male	Undifferentiated pleomorphic sarcoma (UPS)	NA	USARC		Yes	0.478567	NA	No	Grp1- Classifier correct (concordant)	USARC	1	NA	Leg	3	ST	Primary	Resection	61	NA	Grp1- Classifier correct (concordant)	0	0	0	0	0	0	0	0	0	0	0	0	0	0	0	0	0	0	0	0	0	0	0	0	0
275	200598660059_R08C01	EPIC	DNA FT	Female	Liposarcoma	Pleomorphic	Pleo LPS		Yes	0.45992	NA	No	Grp1- Classifier correct (concordant)	USARC	1	NA	Thigh	3	ST	Primary	Resection	40	NA	Grp1- Classifier correct (concordant)	0	0	0	0	0	0	0	0	0	0	0	0	0	0	0	0	0	0	0	0	0	0	0	0	0
276	200598660066_R01C01	EPIC	DNA FT	Female	Undifferentiated pleomorphic sarcoma (UPS)	NA	USARC		Yes	0.541993	Not validated (below threshold)	NA	Below threshold	ESS_HG	0.446	NA	Buttock	3	ST	Primary	Resection	85	NA	Below threshold	0.002	0.003	0.003	0.006	0.003	0.002	0.003	0.002	0.007	0.001	0.002	0.005	0.011	0.001	0.003	0.003	0.002	0.002	0.003	0.006	0.005	0.005	0.002	0.007	0.005
277	200598660066_R02C01	EPIC	DNA FT	Female	Superficial CD34 fibroblastic tumour	NA	CD34FT		No	0.389333	Not validated (below threshold)	NA	Below threshold	WDLS_DDLS	0.692	NA	Leg	1	ST	Primary	Resection	32	Strong expression of CD34	Below threshold	0.006	0.001	0.001	0.001	0.002	0.001	0.002	0	0.002	0	0.001	0.001	0	0.001	0.001	0.001	0	0	0.003	0.002	0.001	0.002	0.001	0.001	0.005
278	200598660066_R03C01	EPIC	DNA FT	Female	Undifferentiated pleomorphic sarcoma (UPS)	NA	USARC		Yes	0.36261	NA	No	Grp1- Classifier correct (concordant)	USARC	0.937	NA	Leg	3	ST	Primary	Resection	78	NA	Grp1- Classifier correct (concordant)	0.003	0.001	0	0.002	0.001	0.001	0.001	0	0.001	0	0	0	0	0	0.001	0	0	0	0.004	0.001	0	0.002	0.001	0	0.003
279	200598660066_R04C01	EPIC	DNA FT	Male	Undifferentiated pleomorphic sarcoma (UPS)	NA	USARC		Yes	0.300712	Not validated (below threshold)	NA	Below threshold	WDLS_DDLS	0.51	NA	Shoulder	3	ST	Primary	Resection	81	NA	Below threshold	0.11	0.001	0.001	0.003	0.002	0.001	0.001	0	0.006	0.001	0	0	0	0.001	0.002	0	0.001	0	0.003	0.001	0.001	0.002	0.002	0.001	0.005
280	200598660066_R05C01	EPIC	DNA FT	Male	Undifferentiated pleomorphic sarcoma (UPS)	NA	USARC		Yes	0.52709	NA	No	Grp1- Classifier correct (concordant)	USARC	0.999	NA	Chest Wall	3	ST	Primary	Resection	81	NA	Grp1- Classifier correct (concordant)	0	0	0	0	0	0	0	0	0	0	0	0	0	0	0	0	0	0	0	0	0	0	0	0	0
281	200598660066_R06C01	EPIC	DNA FT	NA	Normal tissue	NA	Ctrl		Yes	0.395384	Not validated (below threshold)	NA	Below threshold	ASPS	0.564	NA	NA	NA	ST	NA	Resection	Control	NA	Below threshold	0.001	0.003	0.005	0.01	0.564	0.002	0.003	0	0.01	0.001	0.002	0.011	0	0.002	0.002	0.002	0.002	0.109	0.002	0.008	0.004	0.003	0.001	0.004	0.005
282	200598660066_R07C01	EPIC	DNA FT	Male	Undifferentiated pleomorphic sarcoma (UPS)	Myxoid	USARC		Yes	0.363266	Not validated (below threshold)	NA	Below threshold, but highest class matches diagnosis	USARC	0.875	NA	Buttock	1	ST	Primary	Resection	61	FUS FISH neg. GNAS1 neg (R201C, R201H and Q227L).	Grp1- Classifier correct (concordant)	0.003	0.001	0	0.001	0.021	0	0.001	0	0.002	0	0	0	0	0	0	0	0	0	0.002	0.001	0	0.001	0	0	0.005
283	200598660066_R08C01	EPIC	DNA FT	Male	Undifferentiated pleomorphic sarcoma (UPS)	NA	USARC		Yes	0.475476	NA	No	Grp1- Classifier correct (concordant)	USARC	1	NA	Forearm	3	ST	Primary	Resection	82	NA	Grp1- Classifier correct (concordant)	0	0	0	0	0	0	0	0	0	0	0	0	0	0	0	0	0	0	0	0	0	0	0	0	0
284	200598660070_R01C01	EPIC	DNA FT	Female	Undifferentiated pleomorphic sarcoma (UPS)	NA	USARC		Yes	0.528771	NA	No	Grp1- Classifier correct (concordant)	USARC	0.999	NA	Pelvis	3	ST	Primary	Resection	56	FISH for MDM2 amplification neg	Grp1- Classifier correct (concordant)	0	0	0	0	0	0	0	0	0	0	0	0	0	0	0	0	0	0	0	0	0	0	0	0	0
285	200598660070_R02C01	EPIC	DNA FT	Male	Myxofibrosarcoma	NA	MFS		Yes	0.347476	Not validated (below threshold)	NA	Below threshold, but highest class matches diagnosis	USARC	0.502	NA	Buttock	3	ST	Primary	Resection	58	NA	Below threshold, but highest class matches diagnosis	0.155	0.002	0.001	0.006	0.081	0.001	0.001	0	0.014	0.002	0.001	0.001	0	0.001	0.004	0.001	0.001	0.001	0.002	0.002	0.001	0.002	0.002	0.001	0.007
286	200598660070_R03C01	EPIC	DNA FT	Male	Undifferentiated pleomorphic sarcoma (UPS)	NA	USARC		Yes	0.440949	NA	No	Grp1- Classifier correct (concordant)	USARC	0.999	NA	Groin	3	ST	Primary	Resection	45	NA	Grp1- Classifier correct (concordant)	0	0	0	0	0	0	0	0	0	0	0	0	0	0	0	0	0	0	0	0	0	0	0	0	0
287	200598660070_R04C01	EPIC	DNA FT	Female	Dermatofibrosarcoma protuberans	NA	DFSP	UPS (High grade spindle cell sarcoma)	Yes	0.464412	Molecular- COL1A1-PDGFB fusion detected (FISH). Histology- spindle cell lesion with prominent long fascicular rearrangement (Fibrosarcomatous change)	Yes	Grp1- Classifier correct (caused revised diagnosis)	DFSP	0.999	NA	Pelvis	2	ST	Primary	Resection	75	NA	Grp1- Classifier correct (caused revised diagnosis)	0	0	0	0	0	0	0	0	0	0	0	0	0	0	0	0	0	0	0	0.999	0	0	0	0	0
288	200598660070_R05C01	EPIC	DNA FT	Male	Undifferentiated pleomorphic sarcoma (UPS)	NA	USARC		Yes	0.337594	NA	No	Grp1- Classifier correct (concordant)	USARC	0.995	NA	Leg	3	ST	Primary	Resection	64	Strong positivity for desmin	Grp1- Classifier correct (concordant)	0.001	0	0	0	0	0	0	0	0	0	0	0	0	0	0	0	0	0	0	0	0	0	0	0	0
289	200598660070_R06C01	EPIC	DNA FT	Female	Undifferentiated pleomorphic sarcoma (UPS)	NA	USARC		Yes	0.510293	NA	No	Grp1- Classifier correct (concordant)	USARC	0.997	NA	Leg	3	ST	Primary	Resection	76	NA	Grp1- Classifier correct (concordant)	0	0	0	0	0	0	0	0	0	0	0	0	0	0	0	0	0	0	0	0	0	0	0	0	0
290	200598660070_R07C01	EPIC	DNA FT	Female	Solitary fibrous tumour	NA	SFT		Yes	0.585331	Not validated (below threshold)	NA	Below threshold	OFMT	0.552	NA	Foot	3	ST	Primary	not available	73	STAT6 positive	Below threshold	0.001	0.002	0.002	0.008	0.002	0.001	0.003	0.001	0.005	0.001	0.001	0.004	0.004	0	0.001	0.002	0.001	0.001	0.001	0.008	0.004	0.002	0.001	0.005	0.002
291	200598660070_R08C01	EPIC	DNA FT	Female	Undifferentiated pleomorphic sarcoma (UPS)	NA	USARC		Yes	0.445157	NA	No	Grp1- Classifier correct (concordant)	USARC	1	NA	Forearm	3	ST	Primary	Resection	37	NA	Grp1- Classifier correct (concordant)	0	0	0	0	0	0	0	0	0	0	0	0	0	0	0	0	0	0	0	0	0	0	0	0	0
292	200598660078_R01C01	EPIC	DNA FT	Female	Undifferentiated pleomorphic sarcoma (UPS)	NA	USARC		Yes	0.55277	Not validated (below threshold)	NA	Below threshold	ESS_HG	0.352	NA	Buttock	3	ST	Primary	Resection	85	NA	Below threshold	0.003	0.004	0.003	0.008	0.004	0.003	0.004	0.002	0.008	0.001	0.003	0.011	0.014	0.001	0.004	0.004	0.002	0.002	0.004	0.009	0.007	0.006	0.003	0.008	0.005
293	200598660078_R02C01	EPIC	DNA FT	NA	Normal tissue	NA	Ctrl		Yes	0.379853	NA	No	Grp1- Classifier correct (concordant)	CTRL_MUS	0.996	NA	NA	NA	ST	NA	Resection	Control	NA	Grp1- Classifier correct (concordant)	0	0	0	0	0	0	0	0	0	0	0	0	0	0	0	0	0	0.996	0	0	0	0	0	0	0
294	200598660078_R03C01	EPIC	DNA FT	NA	Normal tissue	NA	Ctrl		Yes	0.424956	NA	No	Grp1- Classifier correct (concordant)	CTRL_MUS	0.991	NA	NA	NA	ST	NA	Resection	Control	NA	Grp1- Classifier correct (concordant)	0	0	0	0.001	0.001	0	0	0	0	0	0	0	0	0	0	0	0	0.991	0	0	0	0	0	0	0
295	200598660078_R04C01	EPIC	DNA FT	NA	Normal tissue	NA	Ctrl		Yes	0.368751	Not validated (below threshold)	NA	Below threshold	ASPS	0.815	NA	NA	NA	ST	NA	Resection	Control	NA	Below threshold	0.001	0.001	0.001	0.002	0.815	0	0.001	0	0.002	0	0	0.002	0	0	0.001	0	0	0.008	0.001	0.002	0.001	0.001	0	0.001	0.002
296	200598660078_R05C01	EPIC	DNA FT	NA	Normal tissue	NA	Ctrl		Yes	0.366061	Not validated (below threshold)	NA	Below threshold	ASPS	0.828	NA	NA	NA	ST	NA	Resection	Control	NA	Below threshold	0.001	0.001	0.001	0.002	0.828	0	0.001	0	0.002	0	0	0.002	0	0	0.001	0	0	0.007	0.001	0.002	0.001	0.001	0	0.001	0.002
297	200598660078_R06C01	EPIC	DNA FT	NA	Normal tissue	NA	Ctrl		Yes	0.405018	Not validated (below threshold)	NA	Below threshold, but highest class matches diagnosis	CTRL_MUS	0.659	NA	NA	NA	ST	NA	Resection	Control	NA	Below threshold, but highest class matches diagnosis	0.001	0.002	0.003	0.01	0.175	0.001	0.001	0	0.005	0	0.001	0.006	0	0.001	0.001	0.001	0.001	0.659	0.001	0.005	0.002	0.001	0.001	0.003	0.002
298	200598660078_R07C01	EPIC	DNA FT	NA	Normal tissue	NA	Ctrl		Yes	0.409809	Not validated (below threshold)	NA	Below threshold, but highest class matches diagnosis	CTRL_MUS	0.816	NA	NA	NA	ST	NA	Resection	Control	NA	Below threshold, but highest class matches diagnosis	0	0.001	0.002	0.007	0.075	0.001	0.001	0	0.005	0	0.001	0.004	0	0.001	0.001	0.001	0.001	0.816	0.001	0.003	0.002	0.001	0.001	0.002	0.002
299	200598660078_R08C01	EPIC	DNA FT	NA	Normal tissue	NA	Ctrl		Yes	0.423708	NA	No	Grp1- Classifier correct (concordant)	CTRL_MUS	0.999	NA	NA	NA	ST	NA	Resection	Control	NA	Grp1- Classifier correct (concordant)	0	0	0	0	0	0	0	0	0	0	0	0	0	0	0	0	0	0.999	0	0	0	0	0	0	0
300	200598660079_R01C01	EPIC	DNA FT	NA	Normal tissue	NA	Ctrl		Yes	0.409512	NA	No	Grp1- Classifier correct (concordant)	CTRL_MUS	0.96	NA	NA	NA	ST	NA	Resection	Control	NA	Grp1- Classifier correct (concordant)	0	0	0	0.003	0.006	0	0	0	0.001	0	0	0.001	0	0	0	0	0	0.96	0	0.001	0.001	0	0	0.001	0
301	200598660079_R02C01	EPIC	DNA FT	NA	Normal tissue	NA	Ctrl		Yes	0.392072	NA	No	Grp1- Classifier correct (concordant)	CTRL_MUS	0.995	NA	NA	NA	ST	NA	Resection	Control	NA	Grp1- Classifier correct (concordant)	0	0	0	0.001	0	0	0	0	0	0	0	0	0	0	0	0	0	0.995	0	0	0	0	0	0	0
302	200598660079_R03C01	EPIC	DNA FT	NA	Normal tissue	NA	Ctrl		Yes	0.405493	NA	No	Grp1- Classifier correct (concordant)	CTRL_MUS	0.969	NA	NA	NA	ST	NA	Resection	Control	NA	Grp1- Classifier correct (concordant)	0	0	0	0.003	0.004	0	0	0	0.001	0	0	0.001	0	0	0	0	0	0.969	0	0.001	0	0	0	0.001	0
303	200598660079_R04C01	EPIC	DNA FT	NA	Normal tissue	NA	Ctrl		Yes	0.420163	Not validated (below threshold)	NA	Below threshold, but highest class matches diagnosis	CTRL_MUS	0.809	NA	NA	NA	ST	NA	Resection	Control	NA	Below threshold, but highest class matches diagnosis	0.001	0.001	0.002	0.01	0.04	0.001	0.001	0	0.005	0	0.001	0.006	0	0.001	0.001	0.001	0.001	0.809	0.001	0.005	0.002	0.001	0.001	0.003	0.002
214	200550940025_R08C01	EPIC	DNA FFPET	Male	Epithelioid sarcoma	Proximal type	ES		Yes	0.569476	Clinical- age unusual for MRT. IHC- INI1 negative. Histology- epithelioid tumour.	No	Grp2- Discrepant (inconclusive)	MRT	0.967	NA	Leg	3	ST	Primary	Resection	22	NA	Grp2- Discrepant (inconclusive)	0	0	0	0.001	0	0	0	0	0.001	0	0	0	0	0	0	0	0	0	0	0.001	0.001	0	0	0	0.001
305	200598660079_R06C01	EPIC	DNA FT	Male	Carcinoma	Adnexal/Malignant mixed tumour	Carcinoma		No	0.46115	Not validated (below threshold)	NA	Below threshold	USARC	0.247	NA	Leg	3	ST	unknown	not available	unknown	NA	Below threshold	0.174	0.088	0.003	0.038	0.005	0.003	0.004	0	0.078	0.021	0.002	0.002	0.003	0.002	0.02	0.002	0.003	0.002	0.004	0.005	0.005	0.005	0.006	0.003	0.016
306	200598660079_R07C01	EPIC	DNA FT	Female	Undifferentiated pleomorphic sarcoma (UPS)	NA	USARC		Yes	0.400826	NA	No	Grp1- Classifier correct (concordant)	USARC	0.926	NA	Leg	3	ST	Metastasis	not available	78	NA	Grp1- Classifier correct (concordant)	0.009	0.001	0	0.002	0.001	0.001	0.001	0	0.002	0	0.001	0	0	0	0.001	0	0	0	0.005	0.001	0	0.002	0.001	0	0.003
307	200598660079_R08C01	EPIC	DNA FT	unknown	Undifferentiated pleomorphic sarcoma (UPS)	NA	USARC		Yes	0.382446	NA	No	Grp1- Classifier correct (concordant)	USARC	1	NA	Leg	NA	ST	unknown	not available	unknown	NA	Grp1- Classifier correct (concordant)	0	0	0	0	0	0	0	0	0	0	0	0	0	0	0	0	0	0	0	0	0	0	0	0	0
308	200598660081_R01C01	EPIC	DNA FT	Male	Leiomyosarcoma	Pleomorphic	LMS		Yes	0.599331	Not validated (below threshold)	NA	Below threshold	OS_HG	0.287	NA	Leg	3	ST	unknown	not available	unknown	NA	Below threshold	0.001	0.255	0.003	0.019	0.003	0.002	0.004	0	0.013	0.006	0.002	0.005	0.008	0.002	0.002	0.003	0.003	0.002	0.003	0.008	0.008	0.013	0.002	0.007	0.009
309	200598660081_R03C01	EPIC	DNA FT	Male	Leiomyosarcoma	NA	LMS		Yes	0.448944	Not validated (below threshold)	NA	Below threshold	ES	0.781	NA	Leg	3	ST	unknown	not available	unknown	NA	Below threshold	0	0	0	0	0	0	0	0	0	0	0	0	0	0	0	0	0	0	0	0	0	0	0	0	0.781
310	200598660081_R04C01	EPIC	DNA FT	Female	Malignant peripheral nerve sheath tumour (MPNST)	Classical	MPNST		Yes	0.450139	Not validated (below threshold)	NA	Below threshold	ES	0.648	NA	Leg	3	ST	unknown	not available	unknown	NA	Below threshold	0	0	0	0	0	0	0	0	0	0	0	0	0	0	0	0	0	0	0	0	0	0	0	0	0.648
311	200598660081_R05C01	EPIC	DNA FT	Female	Carcinoma	Breast (Sarcomatoid)	Carcinoma		No	0.392498	IHC- diffuse cytokeratin positivity (CAM 5.2)	No	Grp2- Discrepant (inconclusive)	USARC	0.909	NA	Chest Wall	NA	ST	unknown	not available	unknown	NA	Grp2- Discrepant (inconclusive)	0.004	0.001	0	0.001	0.01	0	0.001	0	0.001	0	0	0	0	0	0	0	0	0	0.009	0.001	0	0.001	0.001	0	0.01
312	200598660081_R06C01	EPIC	DNA FT	Male	Malignant peripheral nerve sheath tumour (MPNST)	Classical	MPNST		Yes	0.675673	NA	No	Grp1- Classifier correct (concordant)	MPNST	1	NA	Hand	3	ST	unknown	not available	unknown	NA	Grp1- Classifier correct (concordant)	0	0	0	0	0	0	0	0	0	0	0	0	0	0	0	0	0	0	0	0	0	0	0	0	0
313	200598660081_R07C01	EPIC	DNA FT	Female	Leiomyosarcoma	NA	LMS		Yes	0.505421	NA	No	Grp1- Classifier correct (concordant)	LMS	0.993	NA	Chest Wall	3	ST	unknown	not available	unknown	NA	Grp1- Classifier correct (concordant)	0	0	0	0	0	0	0	0	0	0	0	0	0	0	0	0	0	0	0	0	0	0	0	0	0
314	200598660081_R08C01	EPIC	DNA FT	NA	Normal tissue	NA	Ctrl		Yes	0.43391	NA	No	Grp1- Classifier correct (concordant)	CTRL_MUS	0.977	NA	NA	NA	ST	NA	Resection	Control	NA	Grp1- Classifier correct (concordant)	0	0	0	0.002	0.003	0	0	0	0.001	0	0	0.001	0	0	0	0	0	0.977	0	0.001	0	0	0	0	0
315	200788220001_R01C01	EPIC	DNA FT	Male	Osteosarcoma	Telangiectatic and osteoblast-like	OS (HG)		Yes	0.401552	Not validated (below threshold)	NA	Below threshold, but highest class matches diagnosis	OS_HG	0.713	NA	Femur	3	Bone	Primary	Resection	47	H3.3A G34R pos	Below threshold, but highest class matches diagnosis	0	0.001	0.001	0.004	0.001	0.001	0.001	0	0.004	0.001	0.001	0.001	0.027	0	0.002	0.001	0.001	0	0	0.002	0.001	0.001	0.001	0.001	0.012
316	200788220001_R02C01	EPIC	DNA FT	Female	Chordoma	Conventional	CHORD		Yes	0.476047	NA	No	Grp1- Classifier correct (concordant)	CHORD	0.993	NA	Sacrum	NA	Bone	Local recurrence	Resection	43	INI1 retained	Grp1- Classifier correct (concordant)	0	0	0	0	0	0	0	0	0.993	0	0	0	0	0	0	0	0	0	0	0	0	0	0	0	0
318	200788220001_R04C01	EPIC	DNA FT	Male	Chordoma	Conventional	CHORD		Yes	0.453327	NA	No	Grp1- Classifier correct (concordant)	CHORD	0.999	NA	Sacrum	NA	Bone	Local recurrence	Resection	61	INI1 retained	Grp1- Classifier correct (concordant)	0	0	0	0	0	0	0	0	0.999	0	0	0	0	0	0	0	0	0	0	0	0	0	0	0	0
319	200788220001_R05C01	EPIC	DNA FT	Female	Giant Cell Tumour of Bone	Malignant	H3.3mut		No	0.461117	Histology- high grade malignant tumour. IHC- G34W positive	No	1c- Classified but can be refined	GCTB	0.998	NA	Femur	1	Bone	Primary	Resection	17	H3.3 G34W pos	1c- Classified but can be refined	0	0	0	0	0	0	0	0	0	0	0	0	0.002	0	0	0	0	0	0	0	0	0	0	0	0
320	200788220001_R06C01	EPIC	DNA FT	Female	Chordoma	Conventional	CHORD		Yes	0.452941	NA	No	Grp1- Classifier correct (concordant)	CHORD	0.999	NA	Sacrum	NA	Bone	Primary	Resection	75	TBXT pos and INI1 retained	Grp1- Classifier correct (concordant)	0	0	0	0	0	0	0	0	0.999	0	0	0	0	0	0	0	0	0	0	0	0	0	0	0	0
321	200788220001_R07C01	EPIC	DNA FT	Male	Chordoma	Conventional	CHORD		Yes	0.385657	NA	No	Grp1- Classifier correct (concordant)	CHORD	0.996	NA	Sacrum	NA	Bone	Primary	Resection	78	TBXT pos and INI1 retained	Grp1- Classifier correct (concordant)	0	0	0	0	0	0	0	0	0.996	0	0	0	0	0	0	0	0	0	0	0	0	0	0	0	0
322	200788220001_R08C01	EPIC	DNA FT	Male	Giant Cell Tumour of Bone	Malignant	H3.3mut		No	0.325627	IHC- G34W positive. Histology- High grade malignant components	No	1c- Classified but can be refined	GCTB	0.993	NA	Metatarsal	3	Bone	Local recurrence	Resection	29	H3.3 G34W pos	1c- Classified but can be refined	0	0	0	0	0	0	0	0	0	0	0	0	0.003	0	0	0	0	0	0	0	0	0	0	0	0
323	200788220003_R01C01	EPIC	DNA FT	Female	Chordoma	Conventional	CHORD		Yes	0.340869	NA	No	Grp1- Classifier correct (concordant)	CHORD	0.993	NA	Sacrum	NA	Bone	Primary	Resection	58	INI1 retained	Grp1- Classifier correct (concordant)	0	0	0	0	0	0	0	0	0.993	0	0	0	0	0	0	0	0	0	0	0	0	0	0	0	0
324	200788220003_R02C01	EPIC	DNA FT	Male	Chordoma	Conventional	CHORD		Yes	0.502483	NA	No	Grp1- Classifier correct (concordant)	CHORD	1	NA	Sacrum	NA	Bone	Primary	Resection	58	INI1 retained	Grp1- Classifier correct (concordant)	0	0	0	0	0	0	0	0	1	0	0	0	0	0	0	0	0	0	0	0	0	0	0	0	0
325	200788220003_R03C01	EPIC	DNA FT	Male	Giant Cell Tumour of Bone	Malignant	H3.3mut		No	0.496665	Histology- high grade malignant tumour. IHC- G34W positive	No	1c- Classified but can be refined	GCTB	0.987	NA	Tibia	3	Bone	Primary	Resection	53	H3.3 G34W pos	1c- Classified but can be refined	0	0	0	0	0	0	0	0	0	0	0	0	0.009	0	0	0	0	0	0	0	0	0	0	0	0
326	200788220003_R04C01	EPIC	DNA FT	Male	Chordoma	Conventional	CHORD		Yes	0.369928	NA	No	Grp1- Classifier correct (concordant)	CHORD	0.904	NA	Sacrum	NA	Bone	Primary	Resection	62	INI1 retained	Grp1- Classifier correct (concordant)	0.001	0.001	0.001	0.002	0.001	0.001	0.001	0	0.904	0.001	0.001	0.005	0	0.001	0.003	0.001	0	0	0.001	0.002	0.001	0.001	0.001	0.001	0.002
327	200788220003_R05C01	EPIC	DNA FT	Male	Chordoma	Conventional	CHORD		Yes	0.451614	NA	No	Grp1- Classifier correct (concordant)	CHORD	1	NA	Sacrum	NA	Bone	Primary	Resection	51	INI1 retained	Grp1- Classifier correct (concordant)	0	0	0	0	0	0	0	0	1	0	0	0	0	0	0	0	0	0	0	0	0	0	0	0	0
328	200788220003_R07C01	EPIC	DNA FT	Female	Chordoma	Conventional	CHORD		Yes	0.508542	NA	No	Grp1- Classifier correct (concordant)	CHORD	0.999	NA	Sacrum	NA	Bone	Primary	Resection	67	INI1 retained	Grp1- Classifier correct (concordant)	0	0	0	0	0	0	0	0	0.999	0	0	0	0	0	0	0	0	0	0	0	0	0	0	0	0
329	200788220003_R08C01	EPIC	DNA FT	Male	Chordoma	Conventional	CHORD		Yes	0.368068	NA	No	Grp1- Classifier correct (concordant)	CHORD	0.992	NA	Sacrum	NA	Bone	Primary	Resection	54	INI1 retained	Grp1- Classifier correct (concordant)	0	0	0	0	0	0	0	0	0.992	0	0	0.001	0	0	0	0	0	0	0	0	0	0	0	0	0
331	200788220016_R02C01	EPIC	DNA FT	Male	Chordoma	Poorly differentiated	CHORD		Yes	0.414179	NA	No	Grp1- Classifier correct (concordant)	CHORD_DD	0.964	NA	Clivus	NA	Bone	Local recurrence	Resection	6	INI1 retained. MNF116, PTEN, p-mTOR, p-AKT, p-S6RP and eIF4e pos. HER2 disomy	Grp1- Classifier correct (concordant)	0	0	0	0	0	0	0	0	0.023	0.964	0	0	0	0	0	0	0	0	0	0	0	0	0	0	0.012
332	200788220016_R04C01	EPIC	DNA FT	Male	Chordoma	Conventional	CHORD		Yes	0.316526	NA	No	Grp1- Classifier correct (concordant)	CHORD	0.998	NA	Coccyx	NA	Bone	Primary	Resection	52	TBXT pos and INI1 retained. MNF116 pos	Grp1- Classifier correct (concordant)	0	0	0	0	0	0	0	0	0.998	0	0	0	0	0	0	0	0	0	0	0	0	0	0	0	0
333	200788220016_R05C01	EPIC	DNA FT	Female	Giant Cell Tumour of Bone	Malignant	H3.3mut		No	0.504839	Molecular- G34W mutant (verify platform). Histology- high grade malignant tumour	No	1c- Classified but can be refined	GCTB	0.943	NA	Femur	3	Bone	Primary	Resection	46	H3.3 G34W pos. MNF116, CAM5.2, SMA, CD10, vimentin and EMA focally pos	1c- Classified but can be refined	0	0	0	0	0	0	0	0	0	0	0	0	0.024	0	0	0	0	0	0	0	0	0	0	0	0.003
334	200788220016_R06C01	EPIC	DNA FT	Female	Chordoma	Dedifferentiated	CHORD		Yes	0.438218	NA	No	Grp1- Classifier correct (concordant)	CHORD	0.999	NA	Sacrum	NA	Bone	Primary	Resection	75	INI1 retained	Grp1- Classifier correct (concordant)	0	0	0	0	0	0	0	0	0.999	0	0	0	0	0	0	0	0	0	0	0	0	0	0	0	0
335	200788220016_R07C01	EPIC	DNA FT	Male	Chordoma	Conventional	CHORD		Yes	0.387067	NA	No	Grp1- Classifier correct (concordant)	CHORD	0.972	NA	Sacrum	NA	Bone	Metastasis	Resection	56	TBXT, MNF11F, PTEN and INI-1 diffusely and strongly pos. mTOR- pos, phospho-mTOR only very occasional cells pos. phospho-S6RP and EIF-4E diffusely and strongly pos. EGFR disomy	Grp1- Classifier correct (concordant)	0	0	0	0.001	0	0	0	0	0.972	0.001	0	0.001	0	0	0.002	0	0	0	0	0.001	0	0	0	0	0.001
336	200788220016_R08C01	EPIC	DNA FT	Male	Chordoma	Conventional	CHORD		Yes	0.405714	NA	No	Grp1- Classifier correct (concordant)	CHORD	1	NA	Sacrum	NA	Bone	Primary	Resection	67	INI1 retained. TBXT and EGFR pos	Grp1- Classifier correct (concordant)	0	0	0	0	0	0	0	0	1	0	0	0	0	0	0	0	0	0	0	0	0	0	0	0	0
337	200788220019_R01C01	EPIC	DNA FT	Female	Chordoma	Conventional	CHORD		Yes	0.456585	NA	No	Grp1- Classifier correct (concordant)	CHORD	0.998	NA	Vertebra	NA	Bone	Local recurrence	Resection	51	INI1 retained. TBXT and EGFR pos, low level	Grp1- Classifier correct (concordant)	0	0	0	0	0	0	0	0	0.998	0	0	0	0	0	0	0	0	0	0	0	0	0	0	0	0
338	200788220019_R02C01	EPIC	DNA FT	Male	Giant Cell Tumour of Bone	Malignant	H3.3mut		No	0.320269	Not validated (below threshold)	NA	Below threshold	USARC	0.512	NA	Tibia	3	Bone	Primary	Biopsy	25	H3.3 G34W pos	Below threshold	0.009	0.002	0.002	0.013	0.003	0.002	0.002	0	0.01	0.002	0.001	0.002	0.004	0	0.012	0.001	0.001	0.001	0.005	0.004	0.002	0.003	0.002	0.002	0.01
339	200788220019_R03C01	EPIC	DNA FT	Male	Chordoma	Conventional	CHORD		Yes	0.336741	NA	No	Grp1- Classifier correct (concordant)	CHORD	0.999	NA	Vertebra	NA	Bone	Primary	Resection	24	INI1 retained	Grp1- Classifier correct (concordant)	0	0	0	0	0	0	0	0	0.999	0	0	0	0	0	0	0	0	0	0	0	0	0	0	0	0
340	200788220019_R04C01	EPIC	DNA FT	Female	Chordoma	Conventional	CHORD		Yes	0.460892	NA	No	Grp1- Classifier correct (concordant)	CHORD	0.999	NA	Coccyx	NA	Bone	Primary	Resection	65	INI1 retained. TBXT and EGFR pos	Grp1- Classifier correct (concordant)	0	0	0	0	0	0	0	0	0.999	0	0	0	0	0	0	0	0	0	0	0	0	0	0	0	0
341	200788220019_R05C01	EPIC	DNA FT	Female	Giant Cell Tumour of Bone	Malignant H3.3 mutated tumour (G34W), adamantinoma-like	H3.3mut		No	0.416032	Histology- high grade malignant tumour. IHC- G34W positive	No	1c- Classified but can be refined	GCTB	0.998	NA	Tibia	3	Bone	Primary	Resection	40	H3.3 G34W pos	1c- Classified but can be refined	0	0	0	0	0	0	0	0	0	0	0	0	0.001	0	0	0	0	0	0	0	0	0	0	0	0
342	200788220019_R06C01	EPIC	DNA FT	Female	Chordoma	Conventional	CHORD		Yes	0.531252	NA	No	Grp1- Classifier correct (concordant)	CHORD	0.998	NA	Sacrum	NA	Bone	Primary	Resection	65	INI1 retained	Grp1- Classifier correct (concordant)	0	0	0	0	0	0	0	0	0.998	0	0	0	0	0	0	0	0	0	0	0	0	0	0	0	0
343	200788220019_R07C01	EPIC	DNA FT	Female	Giant Cell Tumour of Bone	Malignant	H3.3mut		No	0.32305	IHC- G34W positive. Histology- High grade malignant components	No	1c- Classified but can be refined	GCTB	0.992	NA	Tibia	3	Bone	Primary	Resection	16	H3.3 G34W pos	1c- Classified but can be refined	0	0	0	0	0	0	0	0	0	0	0	0	0.003	0	0	0	0	0	0	0	0	0	0	0	0
345	200788220049_R01C01	EPIC	DNA FT	Female	Giant Cell Tumour of Bone	Malignant	H3.3mut		No	0.586023	IHC- G34W positive. Histology- High grade malignant components	No	1c- Classified but can be refined	GCTB	0.948	NA	Pelvis	3	Bone	Local recurrence	Resection	33	H3.3 G34W pos	1c- Classified but can be refined	0	0	0	0	0	0	0	0	0	0	0	0	0.033	0	0	0	0	0	0	0	0	0	0	0	0.002
346	200788220049_R02C01	EPIC	DNA FT	Male	Chordoma	Conventional	CHORD		Yes	0.537533	NA	No	Grp1- Classifier correct (concordant)	CHORD	0.991	NA	Sacrum	NA	Bone	Primary	Resection	63	INI1 retained	Grp1- Classifier correct (concordant)	0	0	0	0.001	0	0	0	0	0.991	0	0	0	0	0	0	0	0	0	0	0	0	0	0	0	0
347	200788220049_R04C01	EPIC	DNA FT	Female	Chordoma	Conventional	CHORD		Yes	0.479602	NA	No	Grp1- Classifier correct (concordant)	CHORD	0.999	NA	Peritoneum	NA	Bone	Primary	Resection	57	INI1 retained. MNF116 pos	Grp1- Classifier correct (concordant)	0	0	0	0	0	0	0	0	0.999	0	0	0	0	0	0	0	0	0	0	0	0	0	0	0	0
348	200788220049_R05C01	EPIC	DNA FT	Male	Chordoma	Conventional	CHORD		Yes	0.381001	NA	No	Grp1- Classifier correct (concordant)	CHORD	1	NA	Sacrum	NA	Bone	Primary	Resection	64	INI1 retained	Grp1- Classifier correct (concordant)	0	0	0	0	0	0	0	0	1	0	0	0	0	0	0	0	0	0	0	0	0	0	0	0	0
349	200788220049_R06C01	EPIC	DNA FT	Female	Giant Cell Tumour of Bone	Malignant H3.3 mutated tumour (G34W) arising in Hardcastle syndrome	H3.3mut		No	0.554474	Not validated (below threshold)	NA	Below threshold	ES	0.453	NA	Femur	3	Bone	Primary	Resection	37	H3.3 G34W pos	Below threshold	0.001	0.005	0.001	0.003	0.001	0.001	0.002	0	0.004	0.001	0.001	0.003	0.135	0	0.001	0.002	0.002	0.001	0.001	0.004	0.003	0.002	0.002	0.003	0.453
350	200788220049_R08C01	EPIC	DNA FT	Female	Chordoma	Conventional	CHORD		Yes	0.530132	NA	No	Grp1- Classifier correct (concordant)	CHORD	0.993	NA	Sacrum	NA	Bone	unknown	not available	84	INI1 retained	Grp1- Classifier correct (concordant)	0	0	0	0	0	0	0	0	0.993	0	0	0	0	0	0	0	0	0	0	0	0	0	0	0	0
351	200788220051_R01C01	EPIC	DNA FT	Male	Chordoma	Conventional	CHORD		Yes	0.414239	NA	No	Grp1- Classifier correct (concordant)	CHORD	1	NA	Sacrum	NA	Bone	Primary	Resection	63	INI1 retained. TBXT and EGFR pos	Grp1- Classifier correct (concordant)	0	0	0	0	0	0	0	0	1	0	0	0	0	0	0	0	0	0	0	0	0	0	0	0	0
352	200788220051_R02C01	EPIC	DNA FT	Female	Giant Cell Tumour of Bone	Malignant	H3.3mut		No	0.567589	IHC- G34W positive. Histology- High grade malignant components	No	1c- Classified but can be refined	GCTB	0.998	NA	Fibula	3	Bone	Primary	Resection	20	H3.3 G34W pos (IHC)	1c- Classified but can be refined	0	0	0	0	0	0	0	0	0	0	0	0	0.001	0	0	0	0	0	0	0	0	0	0	0	0
353	200788220051_R03C01	EPIC	DNA FT	Male	Chordoma	Conventional	CHORD		Yes	0.563608	Not validated (below threshold)	NA	Below threshold, but highest class matches diagnosis	CHORD	0.789	NA	Vertebra	NA	Bone	Primary	Resection	65	TBXT pos and INI1 retained	Below threshold, but highest class matches diagnosis	0	0.003	0.002	0.013	0.002	0.002	0.002	0	0.789	0.001	0.001	0.009	0.001	0.001	0.001	0.004	0.001	0.001	0.001	0.012	0.008	0.002	0.001	0.004	0.002
354	200788220051_R04C01	EPIC	DNA FT	Male	Chordoma	Conventional	CHORD		Yes	0.496278	NA	No	Grp1- Classifier correct (concordant)	CHORD	0.996	NA	Sacrum	NA	Bone	Primary	Resection	61	INI1 retained	Grp1- Classifier correct (concordant)	0	0	0	0	0	0	0	0	0.996	0	0	0	0	0	0	0	0	0	0	0	0	0	0	0	0
355	200788220051_R05C01	EPIC	DNA FT	Male	Chordoma	Conventional	CHORD		Yes	0.476778	NA	No	Grp1- Classifier correct (concordant)	CHORD	0.999	NA	Sacrum	NA	Bone	Primary	Resection	57	TBXT pos and INI1 retained	Grp1- Classifier correct (concordant)	0	0	0	0	0	0	0	0	0.999	0	0	0	0	0	0	0	0	0	0	0	0	0	0	0	0
356	200788220051_R06C01	EPIC	DNA FT	Male	Chordoma	Conventional	CHORD		Yes	0.477734	NA	No	Grp1- Classifier correct (concordant)	CHORD	0.998	NA	Vertebra	NA	Bone	Primary	Resection	68	INI1 retained	Grp1- Classifier correct (concordant)	0	0	0	0	0	0	0	0	0.998	0	0	0	0	0	0	0	0	0	0	0	0	0	0	0	0
358	201496710050_R01C01	EPIC	DNA FFPET	Female	Chondrosarcoma	Central	CSA		Yes	0.62255	Not validated (below threshold)	NA	Below threshold, but highest class matches diagnosis	CSA_IDH_GROUP_A	0.469	0.835	Chest wall	3	Bone	Metastasis	Resection	69	IDH1 R132G	Below threshold, but highest class matches diagnosis	0	0.002	0.001	0.005	0.001	0.001	0.001	0	0.004	0.001	0.001	0.005	0.36	0.469	0.001	0.002	0.001	0.001	0.001	0.003	0.003	0.001	0.001	0.005	0.005
359	201496710050_R02C01	EPIC	DNA FFPET	Male	Chondrosarcoma	Peripheral	CSA		Yes	0.322028	Histology- cartilaginous tumour	NA	Below threshold	WDLS_DDLS	0.577	0.004	Brachial plexus	1	ST	Local recurrence	Resection	44	IDH WT	Below threshold	0.009	0.001	0.001	0.001	0.004	0.001	0.001	0	0.002	0	0.001	0.001	0	0.001	0.002	0	0	0	0.011	0.001	0.001	0.002	0.002	0.001	0.015
626	202273260044_R04C01	EPIC	DNA FT	Female	Epithelioid sarcoma	Proximal type	ES		Yes	0.422746	Clinical- age unusual for MRT, groin typical site for proximal ES. IHC- INI1 loss, MNF116 & EMA positive.	No	Grp2- Discrepant (inconclusive)	MRT	0.972	NA	Abdominal wall	No info	ST	Primary	Resection	25	MNF116 and EMA pos. INI1 expression loss	Grp2- Discrepant (inconclusive)	0	0	0	0.001	0	0	0	0	0.002	0.008	0	0	0	0	0	0	0	0	0	0	0	0	0	0	0.002
361	201496710050_R04C01	EPIC	DNA FFPET	Male	Chondrosarcoma	Central	CSA		Yes	0.527529	NA	No	Grp1- Classifier correct (concordant)	CSA_GROUP_B	0.921	NA	Thumb	3	Bone	Local recurrence	Resection	55	IDH MUT	Grp1- Classifier correct (concordant)	0	0	0	0	0	0	0	0	0	0	0	0	0.921	0.068	0	0	0	0	0	0	0	0	0	0	0
362	201496710050_R05C01	EPIC	DNA FFPET	Male	Chondrosarcoma	Central	CSA		Yes	0.327865	NA	No	Grp1- Classifier correct (concordant)	CSA_IDH_GROUP_B	0.978	NA	Acromion	2	ST	Local recurrence	Resection	31	IDH WT	Grp1- Classifier correct (concordant)	0.008	0	0	0	0	0	0	0	0.003	0	0	0	0	0.001	0.978	0	0	0	0	0	0	0	0	0	0
363	201496710050_R06C01	EPIC	DNA FFPET	Male	Chondrosarcoma	Central	CSA		Yes	0.63387	NA	No	Grp1- Classifier correct (concordant)	CSA_IDH_GROUP_A	0.969	NA	Thumb	2	Bone	Primary	Resection	55	IDH1 R132G	Grp1- Classifier correct (concordant)	0	0	0	0.001	0	0	0	0	0.001	0	0	0.001	0.002	0.969	0	0	0	0	0	0.001	0.001	0	0	0.001	0
364	201496710050_R07C01	EPIC	DNA FFPET	Male	Chondrosarcoma	Central	CSA		Yes	0.601656	NA	No	Grp1- Classifier correct (concordant)	CSA_IDH_GROUP_A	0.96	NA	Thumb	2	Bone	Primary	Resection	55	IDH1 R132G	Grp1- Classifier correct (concordant)	0	0	0	0.001	0	0	0	0	0.001	0	0	0.001	0.007	0.96	0	0	0	0	0	0.001	0.001	0	0	0.001	0.001
365	201496710050_R08C01	EPIC	DNA FFPET	Male	Chondrosarcoma	Central	CSA		Yes	0.422973	NA	No	Grp1- Classifier correct (concordant)	CSA_GROUP_B	0.993	NA	Shoulder	3	Bone	Local recurrence	Resection	31	IDH WT	Grp1- Classifier correct (concordant)	0	0	0	0	0	0	0	0	0	0	0	0	0.993	0.006	0.001	0	0	0	0	0	0	0	0	0	0
366	201496710150_R01C01	EPIC	DNA FFPET	Male	Chondrosarcoma	Central- Dediff	CSA		Yes	0.45855	Molecular- IDH mutant	NA	Below threshold	OS_HG	0.634	0.181	Femur	De-Differentiated	Bone	Primary	Resection	51	IDH1 R132H	Below threshold	0.001	0.002	0.001	0.01	0.001	0.002	0.002	0	0.006	0.001	0.001	0.006	0.15	0.022	0.003	0.002	0.002	0.002	0.001	0.004	0.003	0.002	0.001	0.005	0.006
367	201496710150_R02C01	EPIC	DNA FFPET	Female	Chondrosarcoma	Central	CSA		Yes	0.451137	Not validated (below threshold)	NA	Below threshold, but highest class matches diagnosis	CSA_GROUP_A	0.869	0.987	Knee	2	ST	Local recurrence	Resection	31	IDH WT	Grp1- Classifier correct (concordant)	0	0	0	0	0	0	0	0	0.001	0	0.001	0.869	0.106	0.006	0.006	0	0	0	0.001	0	0	0	0	0.001	0
368	201496710150_R03C01	EPIC	DNA FFPET	Female	Chondrosarcoma	Central	CSA		Yes	0.356394	Histology- cartilaginous tumour	NA	Below threshold	USARC	0.847	0.005	Chest wall	2	Bone	Local recurrence	Resection	69	IDH WT	Below threshold	0.006	0.001	0.001	0.001	0.001	0.001	0.001	0	0.002	0	0.001	0	0.001	0.001	0.003	0	0	0.001	0.019	0.001	0	0.002	0.001	0.001	0.015
369	201496710150_R04C01	EPIC	DNA FFPET	Female	Chondrosarcoma	Central	CSA		Yes	0.558268	NA	No	Grp1- Classifier correct (concordant)	CSA_GROUP_B	0.999	NA	Chest wall	2	Bone	Local recurrence	Resection	69	IDH WT	Grp1- Classifier correct (concordant)	0	0	0	0	0	0	0	0	0	0	0	0	0.999	0.001	0	0	0	0	0	0	0	0	0	0	0
370	201496710150_R05C01	EPIC	DNA FFPET	Female	Chondrosarcoma	Central	CSA		Yes	0.408771	Histology- cartilaginous tumour	NA	Below threshold	AS	0.106	0.047	Chest wall	2	Bone	Primary	Biopsy	69	IDH WT	Below threshold	0.032	0.007	0.008	0.106	0.019	0.015	0.007	0.001	0.067	0.011	0.004	0.015	0.005	0.005	0.022	0.008	0.007	0.008	0.003	0.017	0.014	0.007	0.013	0.01	0.019
371	201496710150_R06C01	EPIC	DNA FFPET	Male	Chondrosarcoma	Central	CSA		Yes	0.324385	Not validated (below threshold)	NA	Below threshold, but highest class matches diagnosis	CSA_IDH_GROUP_B	0.5	0.59	Ilium	2	ST	Primary	Resection	47	IDH2 mut	Below threshold, but highest class matches diagnosis	0.081	0.002	0.001	0.003	0.002	0.001	0.002	0	0.017	0.002	0.002	0.003	0.011	0.076	0.5	0.001	0.001	0.001	0.003	0.002	0.001	0.002	0.003	0.003	0.012
704	202273260117_R02C01	EPIC	DNA FT	Male	Giant Cell Tumour of Bone	Conventional	GCTB		Yes	0.38974	Clinical- low grade lesion curetted with no recurrence 5+ years. Histology- typical features of giant cell rich tumour. IHC- G34W negative (tissue unavailable for additional testing)	No	Grp2- Discrepant (inconclusive)	OS_HG	0.978	NA	Talus	NA	Bone	Primary	Resection	40	H3.3 G34W WT	Grp2- Discrepant (inconclusive)	0	0	0	0.001	0	0.001	0	0	0	0	0.001	0	0	0	0	0	0	0	0	0	0	0	0	0	0
373	201496710150_R08C01	EPIC	DNA FFPET	Female	Chondrosarcoma	Central	CSA		Yes	0.328054	Histology- cartilaginous tumour	NA	Below threshold	WDLS_DDLS	0.551	0.004	Leg	2	ST	Local recurrence	Resection	31	IDH WT	Below threshold	0.012	0.001	0.001	0.001	0.003	0.001	0.001	0	0.002	0	0.001	0.001	0	0.001	0.002	0	0	0.001	0.011	0.002	0.001	0.002	0.001	0.001	0.026
374	201496850114_R01C01	EPIC	DNA FFPET	Male	Chondrosarcoma	Central	CSA		Yes	0.361379	Histology- cartilaginous tumour	NA	Below threshold	USARC	0.565	0.01	Ilium	2	ST	Primary	Resection	47	IDH2 mut	Below threshold	0.011	0.002	0.001	0.002	0.004	0.001	0.002	0	0.004	0.001	0.002	0.001	0	0.002	0.007	0.001	0.001	0.001	0.218	0.002	0.001	0.004	0.002	0.001	0.03
375	201496850114_R02C01	EPIC	DNA FFPET	Male	Chondrosarcoma	Central	CSA		Yes	0.285375	Not validated (below threshold)	NA	Below threshold, but highest class matches diagnosis	CSA_IDH_GROUP_B	0.624	0.627	Acetabulum	2	Bone	Primary	Resection	57	IDH1 mutant	Below threshold, but highest class matches diagnosis	0.025	0.001	0.001	0.005	0.001	0.001	0.001	0	0.008	0.007	0.001	0.001	0	0.002	0.624	0	0	0	0.001	0.001	0.001	0.001	0.001	0.001	0.002
376	201496850114_R03C01	EPIC	DNA FFPET	Male	Chondrosarcoma	Central	CSA		Yes	0.608896	Not validated (below threshold)	NA	Below threshold, but highest class matches diagnosis	CSA_IDH_GROUP_A	0.661	0.747	Thumb	3	Bone	Local recurrence	Resection	55	IDH MUT	Below threshold, but highest class matches diagnosis	0.001	0.005	0.002	0.007	0.002	0.001	0.002	0	0.006	0.001	0.001	0.005	0.08	0.661	0.001	0.002	0.002	0.002	0.001	0.005	0.004	0.002	0.001	0.007	0.004
377	201496850114_R04C01	EPIC	DNA FFPET	Female	Myxoma	NA	Myxoma		No	0.330207	Not validated (below threshold)	NA	Below threshold	WDLS_DDLS	0.861	NA	Thigh	NA	ST	Primary	Resection	52	NA	Below threshold	0.002	0.001	0.001	0.001	0.003	0	0.001	0	0.002	0	0	0.001	0	0	0.001	0	0	0	0.001	0.001	0.001	0.001	0.001	0	0.004
378	201496850114_R05C01	EPIC	DNA FFPET	Female	Normal muscle	NA	Ctrl		Yes	0.419471	NA	No	Grp1- Classifier correct (concordant)	CTRL_MUS	0.999	NA	Knee	4	Bone	Local recurrence	Resection	16	NA	Grp1- Classifier correct (concordant)	0	0	0	0	0	0	0	0	0	0	0	0	0	0	0	0	0	0.999	0	0	0	0	0	0	0
379	201496850114_R06C01	EPIC	DNA FFPET	Female	Normal muscle	NA	Ctrl		Yes	0.412019	NA	No	Grp1- Classifier correct (concordant)	CTRL_MUS	0.998	NA	Arm	2	ST	Local recurrence	Resection	71		Grp1- Classifier correct (concordant)	0	0	0	0	0	0	0	0	0	0	0	0	0	0	0	0	0	0.998	0	0	0	0	0	0	0
380	201496850114_R07C01	EPIC	DNA FFPET	Male	Chondrosarcoma	Central	CSA		Yes	0.533175	NA	No	Grp1- Classifier correct (concordant)	CSA_GROUP_B	0.997	NA	Vertebra	De-Differentiated	Bone	Metastasis	Resection	68	IDH1 R132S	Grp1- Classifier correct (concordant)	0	0	0	0	0	0	0	0	0	0	0	0	0.997	0.001	0	0	0	0	0	0	0	0	0	0	0
381	201496850114_R08C01	EPIC	DNA FFPET	Male	Chondrosarcoma	Central	CSA		Yes	0.384431	Not validated (below threshold)	NA	Below threshold, but highest class matches diagnosis	CSA_IDH_GROUP_B	0.212	0.306	Thumb	3	ST	Local recurrence	Resection	55	FISH: two copies of CDKN2A gene and two copies of centromeric 9	Below threshold, but highest class matches diagnosis	0.012	0.005	0.005	0.009	0.009	0.004	0.006	0.001	0.027	0.007	0.006	0.015	0.022	0.057	0.212	0.003	0.003	0.004	0.027	0.007	0.005	0.009	0.009	0.01	0.044
528	202262730115_R06C01	EPIC	DNA FT	Female	Liposarcoma	Pleomorphic	Pleo LPS		Yes	0.374225	Histology- marked pleomorphism, no well differentiated component	No	Grp2- Discrepant (inconclusive)	WDLS_DDLS	0.971	NA	Thigh	3	ST	Primary	Biopsy	34	NA	Grp2- Discrepant (inconclusive)	0	0	0	0	0	0	0	0	0	0	0	0	0	0	0	0	0	0	0	0	0	0	0	0	0
383	201496850137_R02C01	EPIC	DNA FFPET	Male	Chondrosarcoma	Central- Dediff	CSA		Yes	0.584414	Molecular- IDH mutant	NA	Below threshold	OS_HG	0.812	0.167	Femur	De-Differentiated	Bone	Primary	Resection	55	IDH1 R132G	Below threshold	0	0.001	0	0.001	0	0	0	0	0	0	0	0.001	0.163	0.003	0	0	0	0	0	0	0	0	0	0.001	0
385	201496850137_R04C01	EPIC	DNA FFPET	Male	Chondrosarcoma	Central	CSA		Yes	0.379599	Not validated (below threshold)	NA	Below threshold, but highest class matches diagnosis	CSA_IDH_GROUP_B	0.55	0.808	Ilium	2	ST	Primary	Resection	47	IDH2 mut	Below threshold, but highest class matches diagnosis	0.004	0.001	0.001	0.001	0.002	0.001	0.002	0	0.006	0.002	0.003	0.005	0.075	0.178	0.55	0.001	0.001	0.001	0.01	0.001	0.001	0.002	0.002	0.003	0.016
533	202262730118_R03C01	EPIC	DNA FT	Male	Liposarcoma	Pleomorphic	Pleo LPS		Yes	0.347411	Histology- markedly pleomorphic tumour with focal lipoblasts. No well differentiated component	No	Grp2- Discrepant (inconclusive)	WDLS_DDLS	0.997	NA	Supraclavicular	1	ST	Primary	Resection	52	NA	Grp2- Discrepant (inconclusive)	0	0	0	0	0	0	0	0	0	0	0	0	0	0	0	0	0	0	0	0	0	0	0	0	0
387	201496850137_R06C01	EPIC	DNA FFPET	Male	Chondrosarcoma	Central	CSA		Yes	0.437721	NA	No	Grp1- Classifier correct (concordant)	CSA_GROUP_B	0.991	NA	Scapula	2	Bone	Primary	Resection	31	IDH WT	Grp1- Classifier correct (concordant)	0	0	0	0	0	0	0	0	0	0	0	0	0.991	0.008	0	0	0	0	0	0	0	0	0	0	0
388	201496850137_R07C01	EPIC	DNA FFPET	Male	Chondrosarcoma	Central	CSA		Yes	0.357336	Not validated (below threshold)	NA	Below threshold	USARC	0.585	0	Acromion	2	ST	Local recurrence	Resection	31	IDH WT	Below threshold	0.008	0.001	0.001	0.001	0.002	0	0.001	0	0.002	0.001	0.001	0	0	0	0	0	0	0.001	0.06	0.001	0.001	0.004	0.001	0.001	0.052
389	201496850137_R08C01	EPIC	DNA FFPET	Male	Chondrosarcoma	Central	CSA		Yes	0.342081	Histology- cartilaginous tumour	NA	Below threshold	WDLS_DDLS	0.87	0	Brachial plexus	1	ST	Local recurrence	Resection	44	IDH WT	Grp2- Discrepant (inconclusive)	0.001	0	0	0	0.001	0	0	0	0	0	0	0	0	0	0	0	0	0	0.001	0	0	0	0	0	0.002
390	201496860118_R01C01	EPIC	DNA FFPET	Female	Chondrosarcoma	Central	CSA		Yes	0.438765	Not validated (below threshold)	NA	Below threshold, but highest class matches diagnosis	CSA_GROUP_A	0.381	0.661	Leg	2	ST	Local recurrence	Resection	31	IDH WT	Below threshold, but highest class matches diagnosis	0.002	0.003	0.003	0.004	0.003	0.006	0.004	0	0.017	0.002	0.008	0.381	0.206	0.026	0.048	0.002	0.002	0.002	0.01	0.005	0.003	0.004	0.003	0.012	0.014
391	201496860118_R02C01	EPIC	DNA FFPET	Female	Chondrosarcoma	Central	CSA		Yes	0.509345	Not validated (below threshold)	NA	Below threshold, but highest class matches diagnosis	CSA_GROUP_A	0.789	0.97	Leg	2	ST	Local recurrence	Resection	31	IDH WT	Below threshold, but highest class matches diagnosis	0	0	0	0	0	0.001	0	0	0.002	0	0	0.789	0.174	0.005	0.002	0	0	0	0.001	0.001	0	0	0	0.003	0.001
392	201496860118_R03C01	EPIC	DNA FFPET	Female	Chondrosarcoma	Central	CSA		Yes	0.457591	NA	No	Grp1- Classifier correct (concordant)	CSA_GROUP_A	0.936	NA	Knee	2	ST	Local recurrence	Resection	31	IDH WT	Grp1- Classifier correct (concordant)	0	0	0	0	0	0	0	0	0.001	0	0	0.936	0.049	0.003	0.003	0	0	0	0	0	0	0	0	0.001	0
393	201496860118_R05C01	EPIC	DNA FFPET	Male	Chondrosarcoma	Central	CSA		Yes	0.592307	Not validated (below threshold)	NA	Below threshold, but highest class matches diagnosis	CSA_IDH_GROUP_A	0.515	0.793	Hand	3	Bone	Local recurrence	Resection	55	IDH1 R132G	Below threshold, but highest class matches diagnosis	0	0.003	0.001	0.005	0.001	0.001	0.002	0	0.004	0.001	0.001	0.004	0.273	0.515	0.001	0.001	0.001	0.001	0.001	0.003	0.003	0.001	0.001	0.006	0.004
394	201496860118_R06C01	EPIC	DNA FFPET	Female	Chondrosarcoma	Central	CSA		Yes	0.591489	NA	No	Grp1- Classifier correct (concordant)	CSA_GROUP_B	0.99	NA	Chest wall	3	Bone	Metastasis	Resection	69	IDH1 R132G	Grp1- Classifier correct (concordant)	0	0	0	0	0	0	0	0	0	0	0	0	0.99	0.009	0	0	0	0	0	0	0	0	0	0	0
395	201496860118_R07C01	EPIC	DNA FFPET	Male	Chondrosarcoma	Central	CSA		Yes	0.62009	Not validated (below threshold)	NA	Below threshold, but highest class matches diagnosis	CSA_IDH_GROUP_A	0.715	0.77	Thumb	3	Bone	Local recurrence	Resection	55	IDH MUT	Below threshold, but highest class matches diagnosis	0.001	0.004	0.002	0.007	0.001	0.001	0.002	0	0.005	0.001	0.001	0.004	0.05	0.715	0.001	0.002	0.002	0.001	0.001	0.005	0.004	0.002	0.001	0.006	0.003
396	201496860118_R08C01	EPIC	DNA FFPET	Male	Chondrosarcoma	Central	CSA		Yes	0.538644	NA	No	Grp1- Classifier correct (concordant)	CSA_GROUP_B	0.928	NA	Hand	3	Bone	Local recurrence	Resection	55	IDH1 R132G	Grp1- Classifier correct (concordant)	0	0	0	0	0	0	0	0	0	0	0	0	0.928	0.053	0	0	0	0	0	0	0	0	0	0.001	0
397	201496860129_R01C01	EPIC	DNA FFPET	Female	Chondrosarcoma	Central	CSA		Yes	0.400403	NA	No	Grp1- Classifier correct (concordant)	CSA_GROUP_B	0.957	NA	Chest wall	3	ST	Local recurrence	Resection	69	IDH1 R132G	Grp1- Classifier correct (concordant)	0	0	0	0	0	0	0	0	0	0	0	0	0.957	0.032	0.001	0	0	0	0	0	0	0	0	0	0.001
398	201496860129_R02C01	EPIC	DNA FFPET	Male	Chondrosarcoma	Central- Dediff	CSA		Yes	0.585394	Not validated (below threshold)	NA	Below threshold, but highest class matches diagnosis	CSA_GROUP_B	0.765	0.775	Presacral area	De-Differentiated	Bone	Local recurrence	Resection	52	IDH1 R132C	Below threshold, but highest class matches diagnosis	0	0	0	0	0	0	0	0	0.001	0	0	0.001	0.765	0.009	0	0	0	0	0	0.001	0	0	0	0.002	0.179
204	200550940024_R02C01	EPIC	DNA FFPET	Male	Malignant peripheral nerve sheath tumour (MPNST)	Perineurial	MPNST		Yes	0.499827	Histology- in keeping with MPNST. IHC- H3k27me3 partially retained.	No	Grp2- Discrepant (inconclusive)	USARC	0.985	NA	Back	3	ST	Primary	Resection	57	Diffuse EMA expression	Grp2- Discrepant (inconclusive)	0	0	0	0	0	0	0	0	0	0	0	0	0	0	0	0	0	0	0	0	0	0	0	0	0.001
400	201496860129_R04C01	EPIC	DNA FFPET	Female	Chondrosarcoma	Central	CSA		Yes	0.359273	Histology- cartilaginous tumour	NA	Below threshold	WDLS_DDLS	0.611	0.014	Leg	2	ST	Local recurrence	Resection	31	IDH WT	Below threshold	0.012	0.002	0.002	0.003	0.014	0.002	0.002	0	0.008	0.001	0.003	0.002	0	0.003	0.009	0.001	0.001	0.004	0.006	0.003	0.002	0.003	0.004	0.002	0.02
401	201496860129_R05C01	EPIC	DNA FFPET	Female	Chondrosarcoma	Central	CSA		Yes	0.428166	NA	No	Grp1- Classifier correct (concordant)	CSA_GROUP_B	0.999	NA	Vertebra	2	Bone	Local recurrence	Resection	69	IDH WT	Grp1- Classifier correct (concordant)	0	0	0	0	0	0	0	0	0	0	0	0	0.999	0.001	0	0	0	0	0	0	0	0	0	0	0
402	201496860129_R06C01	EPIC	DNA FFPET	Male	Chondrosarcoma	Central- Dediff	CSA		Yes	0.322137	Molecular- IDH mutant	NA	Below threshold	ES	0.281	0.12	Femur	De-Differentiated	Bone	Primary	Resection	55	IDH1 R132G	Grp2- Discrepant (with evidence)	0.045	0.02	0.003	0.016	0.006	0.003	0.003	0	0.053	0.018	0.002	0.005	0.08	0.008	0.027	0.003	0.003	0.002	0.002	0.005	0.005	0.004	0.004	0.006	0.281
403	201496860129_R07C01	EPIC	DNA FFPET	Male	Chondrosarcoma	Central- Dediff	CSA		Yes	0.432672	Not validated (below threshold)	NA	Below threshold, but highest class matches diagnosis	CSA_GROUP_B	0.838	0.845	Femur	De-Differentiated	Bone	Primary	Resection	55	IDH1 R132G	Below threshold, but highest class matches diagnosis	0	0.005	0	0.001	0.001	0	0.001	0	0.002	0.001	0	0.002	0.838	0.004	0.001	0.001	0	0	0	0.001	0.001	0.001	0.001	0.002	0.06
405	201506830054_R01C01	EPIC	DNA FFPET	Male	Chondrosarcoma	Peripheral	CSA		Yes	0.367554	Histology- cartilaginous tumour	NA	Below threshold	USARC	0.33	0.009	Scapula	1	Bone	Primary	Resection	44	IDH WT	Below threshold	0.014	0.003	0.002	0.003	0.006	0.002	0.003	0	0.006	0.001	0.003	0.002	0	0.002	0.005	0.001	0.001	0.001	0.033	0.004	0.002	0.006	0.003	0.002	0.041
406	201506830054_R02C01	EPIC	DNA FFPET	Male	Chondrosarcoma	Peripheral	CSA		Yes	0.418698	Not validated (below threshold)	NA	Below threshold, but highest class matches diagnosis	CSA_IDH_GROUP_B	0.662	0.919	Brachial plexus	1	Bone	Local recurrence	Resection	44	NA	Below threshold, but highest class matches diagnosis	0.001	0.001	0.001	0	0.001	0.001	0.001	0	0.004	0	0.007	0.066	0.109	0.082	0.662	0	0	0	0.003	0.001	0	0.001	0.001	0.002	0.003
407	201506830054_R03C01	EPIC	DNA FFPET	Female	Chondrosarcoma	Central	CSA		Yes	0.367798	Histology- cartilaginous tumour	NA	Below threshold	WDLS_DDLS	0.124	0.1	Chest wall	3	ST	Local recurrence	Resection	69	IDH1 R132G	Below threshold	0.066	0.006	0.005	0.037	0.01	0.014	0.006	0.001	0.05	0.011	0.004	0.009	0.004	0.012	0.075	0.004	0.004	0.004	0.004	0.009	0.007	0.007	0.011	0.007	0.027
408	201506830054_R04C01	EPIC	DNA FFPET	Female	Phosphaturic mesenchymal tumor (PMT)	NA	PMT		No	0.444389	Clinical- history of osteomalacia. Histology- typical features, no cytological atypia	No	Grp2- Discrepant (inconclusive)	OS_HG	0.949	NA	Buttock	NA	ST	Primary	Resection	64	NA	Grp2- Discrepant (inconclusive)	0	0.001	0.001	0.003	0.001	0.001	0	0	0.003	0.001	0.002	0.001	0	0	0.001	0	0	0	0	0.002	0.001	0.001	0	0.001	0.001
409	201506830054_R06C01	EPIC	DNA FFPET	Male	Chondrosarcoma	Central	CSA		Yes	0.460326	NA	No	Grp1- Classifier correct (concordant)	CSA_GROUP_B	0.919	NA	Thumb	3	Bone	Local recurrence	Resection	55	IDH1 R132G	Grp1- Classifier correct (concordant)	0	0	0	0	0	0	0	0	0	0	0	0	0.919	0.075	0	0	0	0	0	0	0	0	0	0	0
410	201506830054_R07C01	EPIC	DNA FFPET	Male	Chondrosarcoma	Central	CSA		Yes	0.446816	NA	No	Grp1- Classifier correct (concordant)	CSA_GROUP_B	0.98	NA	Hand	3	Bone	Local recurrence	Resection	55	IDH1 R132G	Grp1- Classifier correct (concordant)	0	0	0	0	0	0	0	0	0	0	0	0	0.98	0.017	0	0	0	0	0	0	0	0	0	0	0
411	201506830054_R08C01	EPIC	DNA FFPET	Male	Chondrosarcoma	Central	CSA		Yes	0.577634	NA	No	Grp1- Classifier correct (concordant)	CSA_GROUP_B	1	NA	Shoulder	2	Bone	Local recurrence	Resection	31	IDH WT	Grp1- Classifier correct (concordant)	0	0	0	0	0	0	0	0	0	0	0	0	1	0	0	0	0	0	0	0	0	0	0	0	0
412	201506830093_R01C01	EPIC	DNA FFPET	Male	Chondrosarcoma	Central	CSA		Yes	0.53196	Not validated (below threshold)	NA	Below threshold, but highest class matches diagnosis	CSA_IDH_GROUP_A	0.683	0.984	Metacarpal Bone	3	Bone	Local recurrence	Resection	55	IDH1 R132G	Below threshold, but highest class matches diagnosis	0	0	0	0	0	0	0	0	0	0	0	0	0.301	0.683	0	0	0	0	0	0	0	0	0	0.001	0
413	201506830093_R02C01	EPIC	DNA FFPET	Male	Chondrosarcoma	Central	CSA		Yes	0.553021	Not validated (below threshold)	NA	Below threshold, but highest class matches diagnosis	CSA_IDH_GROUP_A	0.717	0.986	Metacarpal Bone	3	Bone	Local recurrence	Resection	55	IDH1 R132G	Below threshold, but highest class matches diagnosis	0	0	0	0	0	0	0	0	0	0	0	0	0.269	0.717	0	0	0	0	0	0	0	0	0	0.001	0
414	201506830093_R03C01	EPIC	DNA FFPET	Male	Chondrosarcoma	Central	CSA		Yes	0.468763	Not validated (below threshold)	NA	Below threshold, but highest class matches diagnosis	CSA_GROUP_B	0.646	0.994	Thumb	2	Bone	Primary	Resection	55	IDH1 R132G	Below threshold, but highest class matches diagnosis	0	0	0	0	0	0	0	0	0	0	0	0.001	0.646	0.347	0	0	0	0	0	0	0	0	0	0	0
415	201506830093_R04C01	EPIC	DNA FFPET	Male	Chondrosarcoma	Central	CSA		Yes	0.470465	NA	No	Grp1- Classifier correct (concordant)	CSA_GROUP_B	0.972	NA	Thumb	3	ST	Local recurrence	Resection	55	FISH: two copies of CDKN2A gene and two copies of centromeric 9	Grp1- Classifier correct (concordant)	0	0	0	0	0	0	0	0	0	0	0	0	0.972	0.027	0	0	0	0	0	0	0	0	0	0	0
416	201506830093_R05C01	EPIC	DNA FFPET	Male	Chondrosarcoma	Central	CSA		Yes	0.48966	NA	No	Grp1- Classifier correct (concordant)	CSA_GROUP_B	0.906	NA	Metacarpal Bone	3	Bone	Local recurrence	Resection	55	IDH1 R132G	Grp1- Classifier correct (concordant)	0	0	0	0	0	0	0	0	0	0	0	0	0.906	0.092	0	0	0	0	0	0	0	0	0	0	0
417	201506830093_R06C01	EPIC	DNA FFPET	Female	Chondrosarcoma	Central	CSA		Yes	0.358472	Histology- cartilaginous tumour	NA	Below threshold	WDLS_DDLS	0.679	0.031	Leg	2	ST	Local recurrence	Resection	31	IDH WT	Below threshold	0.013	0.001	0.001	0.001	0.004	0.001	0.001	0	0.004	0	0.003	0.002	0	0.002	0.027	0.001	0.001	0.001	0.009	0.002	0.001	0.002	0.002	0.001	0.011
418	201506830093_R07C01	EPIC	DNA FFPET	Male	Chondrosarcoma	Central	CSA		Yes	0.562586	NA	No	Grp1- Classifier correct (concordant)	CSA_GROUP_B	1	NA	Shoulder	3	Bone	Local recurrence	Resection	31	IDH WT	Grp1- Classifier correct (concordant)	0	0	0	0	0	0	0	0	0	0	0	0	1	0	0	0	0	0	0	0	0	0	0	0	0
419	201506830093_R08C01	EPIC	DNA FFPET	Female	Chondrosarcoma	Central	CSA		Yes	0.461451	Not validated (below threshold)	NA	Below threshold, but highest class matches diagnosis	CSA_GROUP_A	0.786	0.855	Tibia	2	Bone	Primary	Resection	31	IDH WT	Below threshold, but highest class matches diagnosis	0	0.001	0.001	0.004	0.001	0.004	0.002	0	0.008	0.001	0.002	0.786	0.049	0.01	0.01	0.002	0.001	0.001	0.002	0.003	0.002	0.001	0.001	0.006	0.002
420	201508110028_R01C01	EPIC	DNA FFPET	Female	Chondrosarcoma	Central	CSA		Yes	0.376826	Not validated (below threshold)	NA	Below threshold, but highest class matches diagnosis	CSA_GROUP_B	0.566	0.803	Chest wall	3	ST	Local recurrence	Resection	69	IDH1 R132G	Below threshold, but highest class matches diagnosis	0.003	0.001	0.001	0.002	0.001	0.002	0.001	0	0.006	0.002	0.001	0.006	0.566	0.151	0.08	0.001	0.001	0.001	0.001	0.002	0.001	0.001	0.002	0.005	0.011
421	201508110028_R02C01	EPIC	DNA FFPET	Male	Chondrosarcoma	Central- Dediff	CSA		Yes	0.439856	NA	No	Grp1- Classifier correct (concordant)	CSA_GROUP_B	0.971	NA	Femur	De-Differentiated	Bone	Primary	Resection	68	IDH1 R132S. MNF116 pos. INI1 retained	Grp1- Classifier correct (concordant)	0	0	0	0	0	0	0	0	0	0	0	0	0.971	0.002	0	0	0	0	0	0	0	0	0	0	0
422	201508110028_R03C01	EPIC	DNA FFPET	Male	Chondrosarcoma	Central- Dediff	CSA		Yes	0.450797	Molecular- IDH mutant	NA	Below threshold	OS_HG	0.559	0.434	Femur	De-Differentiated	Bone	Primary	Resection	68	IDH1 R132S. MNF116 pos. INI1 retained	Below threshold	0	0	0	0	0	0	0	0	0	0	0	0	0.429	0.005	0	0	0	0	0	0	0	0	0	0	0
423	201508110028_R04C01	EPIC	DNA FFPET	Male	Chondrosarcoma	Central- Dediff	CSA		Yes	0.572134	Not validated (below threshold)	NA	Below threshold, but highest class matches diagnosis	CSA_GROUP_B	0.485	0.516	Femur	De-Differentiated	Bone	Primary	Resection	68	IDH1 R132S. MNF116 pos. INI1 retained	Below threshold, but highest class matches diagnosis	0	0.002	0.001	0.005	0.001	0.002	0.001	0	0.003	0.001	0.001	0.006	0.485	0.023	0.002	0.002	0.001	0.001	0.001	0.002	0.002	0.001	0.001	0.004	0.003
424	201508110028_R05C01	EPIC	DNA FFPET	Male	Chondrosarcoma	Central- Dediff	CSA		Yes	0.413548	Molecular- IDH mutant	NA	Below threshold	CTRL_MUS	0.323	0.037	Femur	De-Differentiated	Bone	Local recurrence	Resection	51	IDH MUT	Below threshold	0.002	0.005	0.008	0.031	0.077	0.006	0.004	0	0.02	0.002	0.005	0.02	0.002	0.008	0.007	0.004	0.003	0.323	0.003	0.014	0.008	0.004	0.003	0.01	0.008
425	201508110028_R06C01	EPIC	DNA FFPET	Male	Chondrosarcoma	Central- Dediff	CSA		Yes	0.571124	NA	No	Grp1- Classifier correct (concordant)	CSA_GROUP_B	0.947	NA	Pelvis	De-Differentiated	Bone	Primary	Resection	52	IDH1 R132C	Grp1- Classifier correct (concordant)	0	0	0	0	0	0	0	0	0	0	0	0.001	0.947	0.027	0	0	0	0	0	0	0	0	0	0.001	0.004
426	201508110028_R07C01	EPIC	DNA FFPET	Male	Chondrosarcoma	Central- Dediff	CSA		Yes	0.562899	NA	No	Grp1- Classifier correct (concordant)	CSA_GROUP_B	0.977	NA	Pelvis	De-Differentiated	Bone	Primary	Resection	52	IDH1 R132C	Grp1- Classifier correct (concordant)	0	0	0	0	0	0	0	0	0	0	0	0	0.977	0.015	0	0	0	0	0	0	0	0	0	0	0
427	201508110028_R08C01	EPIC	DNA FFPET	Male	Chondrosarcoma	Central- Dediff	CSA		Yes	0.565682	NA	No	Grp1- Classifier correct (concordant)	CSA_GROUP_B	0.995	NA	Pelvis	De-Differentiated	Bone	Primary	Resection	52	IDH1 R132C	Grp1- Classifier correct (concordant)	0	0	0	0	0	0	0	0	0	0	0	0	0.995	0.004	0	0	0	0	0	0	0	0	0	0	0
431	201508110031_R01C01	EPIC	Blood	NA	Blood	NA	Ctrl		Yes	0.308677	NA	No	Grp1- Classifier correct (concordant)	CTRL_BLOOD	0.923	NA	Control	NA	Control	NA	Control (blood)	Control	NA	Grp1- Classifier correct (concordant)	0	0.001	0	0.005	0.001	0	0	0	0.002	0	0	0.001	0	0	0	0.001	0.923	0	0	0.002	0.001	0	0	0.001	0.001
434	201508110031_R02C01	EPIC	Blood	NA	Blood	NA	Ctrl		Yes	0.280014	Not validated (below threshold)	NA	Below threshold, but highest class matches diagnosis	CTRL_BLOOD	0.795	NA	Control	NA	Control	NA	Control (blood)	Control	NA	Below threshold, but highest class matches diagnosis	0.001	0.001	0.001	0.012	0.001	0.001	0.001	0	0.004	0.001	0	0.002	0	0.001	0.001	0.002	0.795	0.001	0	0.004	0.002	0.001	0.001	0.002	0.001
437	201508110031_R03C01	EPIC	Blood	NA	Blood	NA	Ctrl		Yes	0.29781	NA	No	Grp1- Classifier correct (concordant)	CTRL_BLOOD	0.946	NA	Control	NA	Control	NA	Control (blood)	Control	NA	Grp1- Classifier correct (concordant)	0	0	0	0.003	0	0	0	0	0.001	0	0	0.001	0	0	0	0.001	0.946	0	0	0.001	0.001	0	0	0.001	0
440	201508110031_R04C01	EPIC	DNA FT	Female	Chondrosarcoma	Central	CSA		Yes	0.463398	NA	No	Grp1- Classifier correct (concordant)	CSA_GROUP_B	0.998	NA	Chest wall	3	Bone	Metastasis	Resection	69	IDH1 R132G	Grp1- Classifier correct (concordant)	0	0	0	0	0	0	0	0	0	0	0	0	0.998	0.002	0	0	0	0	0	0	0	0	0	0	0
441	201508110031_R05C01	EPIC	DNA FT	Male	Chondrosarcoma	Central- Dediff Osteosarcomatous	CSA		Yes	0.345708	Histology- cartilaginous tumour	NA	Below threshold	USARC	0.552	0.018	Scalp	De-Differentiated	ST	Metastasis	Resection	55	IDH1 R132G	Below threshold	0.01	0.012	0.002	0.005	0.011	0.002	0.003	0	0.009	0.002	0.003	0.004	0.002	0.003	0.009	0.002	0.002	0.002	0.009	0.006	0.003	0.004	0.004	0.003	0.08
442	201508110031_R06C01	EPIC	DNA FT	Male	Chondrosarcoma	Central	CSA		Yes	0.405073	Not validated (below threshold)	NA	Below threshold, but highest class matches diagnosis	CSA_IDH_GROUP_B	0.865	0.972	Sacrum	2	Bone	Metastasis	Resection	57	IDH1 MUT	Grp1- Classifier correct (concordant)	0	0	0	0	0	0	0	0	0.002	0.001	0.003	0.002	0.07	0.035	0.865	0	0	0	0	0	0	0	0	0.001	0.002
443	201508110031_R07C01	EPIC	Blood	NA	Blood	NA	Ctrl		Yes	0.307862	NA	No	Grp1- Classifier correct (concordant)	CTRL_BLOOD	0.966	NA	Control	NA	Control	NA	Control (blood)	Control	NA	Grp1- Classifier correct (concordant)	0	0	0	0.002	0	0	0	0	0.001	0	0	0	0	0	0	0.001	0.966	0	0	0.001	0.001	0	0	0.001	0
448	201508110031_R08C01	EPIC	Blood	NA	Blood	NA	Ctrl		Yes	0.346172	Not validated (below threshold)	NA	Below threshold, but highest class matches diagnosis	CTRL_BLOOD	0.642	NA	Control	NA	Control	NA	Control (blood)	Control	NA	Below threshold, but highest class matches diagnosis	0.001	0.004	0.003	0.022	0.003	0.002	0.002	0	0.011	0.001	0.001	0.005	0.002	0.001	0.001	0.006	0.642	0.002	0.001	0.011	0.007	0.003	0.002	0.006	0.005
451	202128330130_R01C01	EPIC	DNA FT	Female	Osteosarcoma	Osteoblastic	OS (HG)		Yes	0.499795	NA	No	Grp1- Classifier correct (concordant)	OS_HG	1	NA	Fibula	3	Bone	Primary	Biopsy	14	alkaline phosphatase pos	Grp1- Classifier correct (concordant)	0	0	0	0	0	0	0	0	0	0	0	0	0	0	0	0	0	0	0	0	0	0	0	0	0
452	202128330130_R02C01	EPIC	DNA FT	Female	Osteosarcoma	Pleomorphic	OS (HG)		Yes	0.393725	NA	No	Grp1- Classifier correct (concordant)	OS_HG	0.927	NA	Femur	3	Bone	Primary	Biopsy	14	alkaline phosphatase pos	Grp1- Classifier correct (concordant)	0	0	0	0	0	0	0	0	0	0	0	0	0	0	0.001	0	0	0	0.001	0	0	0	0	0	0
453	202128330130_R03C01	EPIC	DNA FT	Male	Osteosarcoma	Osteoblastic. Rothmund-Thomson syndrome	OS (HG)		Yes	0.429052	Not validated (below threshold)	NA	Below threshold, but highest class matches diagnosis	OS_HG	0.522	NA	Ulna	3	Bone	Primary	Biopsy	31	NA	Below threshold, but highest class matches diagnosis	0.002	0.001	0	0.002	0.001	0	0	0	0.001	0	0	0	0	0	0	0	0	0	0.001	0.001	0	0.001	0	0	0.002
454	202128330130_R04C01	EPIC	DNA FT	Male	Osteosarcoma	Osteoblastic and Chondroblastic	OS (HG)		Yes	0.48442	NA	No	Grp1- Classifier correct (concordant)	OS_HG	1	NA	Femur	3	Bone	Primary	Biopsy	14	NA	Grp1- Classifier correct (concordant)	0	0	0	0	0	0	0	0	0	0	0	0	0	0	0	0	0	0	0	0	0	0	0	0	0
455	202128330130_R05C01	EPIC	DNA FT	Female	Osteosarcoma	Osteoblastic	OS (HG)		Yes	0.518783	Not validated (below threshold)	NA	Below threshold, but highest class matches diagnosis	OS_HG	0.487	NA	Femur	3	Bone	Primary	Biopsy	13	NA	Below threshold, but highest class matches diagnosis	0.001	0.004	0.002	0.01	0.002	0.004	0.002	0	0.006	0.001	0.002	0.01	0.001	0.001	0.002	0.004	0.002	0.001	0.001	0.008	0.005	0.002	0.001	0.003	0.031
456	202128330130_R06C01	EPIC	DNA FT	Male	Osteosarcoma	Soft Tissue	OS (ST)		No	0.481679	Not validated (below threshold)	NA	Below threshold	USARC	0.607	NA	Thigh	3	ST	Primary	Resection	68	MDM2 amplification neg	Below threshold	0.001	0.004	0.001	0.002	0.001	0.001	0.001	0	0.003	0.001	0.001	0.001	0.002	0	0.001	0.001	0.001	0.001	0.001	0.002	0.002	0.002	0.001	0.001	0.302
457	202128330130_R07C01	EPIC	DNA FT	Male	Osteosarcoma	Fibroblastic	OS (HG)		Yes	0.39798	Not validated (below threshold)	NA	Below threshold	USARC	0.743	NA	Femur	3	Bone	Primary	Resection	51	NA	Below threshold	0.004	0.009	0.001	0.003	0.001	0.001	0.001	0	0.003	0.001	0.001	0.001	0.007	0.001	0.001	0.001	0	0	0.001	0.001	0.001	0.001	0.002	0.001	0.023
458	202128330130_R08C01	EPIC	DNA FT	Male	Osteosarcoma	Chondroblastic	OS (HG)		Yes	0.50522	NA	No	Grp1- Classifier correct (concordant)	OS_HG	0.999	NA	Femur	3	Bone	Primary	Resection	38	NA	Grp1- Classifier correct (concordant)	0	0	0	0	0	0	0	0	0	0	0	0	0	0	0	0	0	0	0	0	0	0	0	0	0
459	202259490096_R01C01	EPIC	DNA FT	Female	Osteosarcoma	Dedifferentiated Parosteal	OS (Surface)		No	0.553744	Clinical- surface bone lesion. Molecular- MDM2 amplified (FISH)	No	Grp2- Discrepant (with evidence)	OS_HG	0.993	NA	Femur	1	Bone	Primary	Biopsy	31	MDM2 amplification pos	Grp2- Discrepant (with evidence)	0	0	0	0	0	0	0	0	0	0	0	0	0	0	0	0	0	0	0	0	0	0	0	0	0
460	202259490096_R02C01	EPIC	DNA FT	Male	Osteosarcoma	Osteoblastic	OS (HG)		Yes	0.456191	NA	No	Grp1- Classifier correct (concordant)	OS_HG	0.937	NA	Tibia and Fibula	3	Bone	Primary	Resection	56	NA	Grp1- Classifier correct (concordant)	0	0	0	0.002	0.001	0.001	0	0	0.002	0	0.005	0.001	0	0	0.001	0	0	0	0.001	0.001	0.001	0.001	0	0.001	0.001
461	202259490096_R03C01	EPIC	DNA FT	Female	Osteosarcoma	Parosteal	OS (Surface)		No	0.423315	Not validated (below threshold)	NA	Below threshold	OS_HG	0.64	NA	Femur	1	Bone	Primary	Resection	25	MDM2 amplification pos	Below threshold	0.001	0.002	0.002	0.005	0.002	0.005	0.002	0	0.006	0.001	0.029	0.005	0	0.001	0.008	0.001	0.001	0.001	0.004	0.005	0.002	0.004	0.001	0.002	0.002
462	202259490096_R04C01	EPIC	DNA FT	Male	Osteosarcoma	Osteoblastic and Fibroblastic, Radiation-induced	OS (HG)		Yes	0.482825	NA	No	Grp1- Classifier correct (concordant)	OS_HG	0.997	NA	Femur	3	Bone	Primary	Resection	22	NA	Grp1- Classifier correct (concordant)	0	0	0	0	0	0	0	0	0	0	0	0	0	0	0	0	0	0	0	0	0	0	0	0	0
463	202259490096_R05C01	EPIC	DNA FT	Female	Osteosarcoma	Dedifferentiated Parosteal	OS (Surface)		No	0.591835	Not validated (below threshold)	NA	Below threshold	LMS	0.29	NA	Femur	3	Bone	Primary	Biopsy	44	MDM2 amplification pos	Below threshold	0.002	0.01	0.005	0.016	0.005	0.003	0.005	0.002	0.016	0.003	0.003	0.009	0.038	0.006	0.004	0.007	0.005	0.006	0.002	0.012	0.01	0.007	0.004	0.015	0.067
464	202259490096_R06C01	EPIC	DNA FT	Female	Osteosarcoma	Dedifferentiated Parosteal	OS (Surface)		No	0.451024	Not validated (below threshold)	NA	Below threshold	USARC	0.233	NA	Femur	1	Bone	Primary	Resection	26	MDM2 amplification pos	Below threshold	0.006	0.006	0.005	0.008	0.006	0.01	0.006	0.001	0.015	0.002	0.034	0.032	0.001	0.006	0.021	0.004	0.003	0.003	0.024	0.012	0.006	0.016	0.004	0.006	0.009
465	202259490096_R07C01	EPIC	DNA FT	Female	Osteosarcoma	Telangiectatic	OS (HG)		Yes	0.361152	Not validated (below threshold)	NA	Below threshold, but highest class matches diagnosis	OS_HG	0.888	NA	Scapula	3	Bone	Primary	Resection	61	NA	Grp1- Classifier correct (concordant)	0.001	0.001	0	0.001	0.008	0.001	0	0	0.002	0	0.001	0.001	0	0	0.001	0	0	0	0.001	0.001	0.001	0.001	0	0.001	0.011
466	202259490096_R08C01	EPIC	DNA FT	Female	Osteosarcoma	Osteoblastic and Telangiectatic	OS (HG)		Yes	0.419196	NA	No	Grp1- Classifier correct (concordant)	OS_HG	0.999	NA	Femur	3	Bone	Primary	Biopsy	16	NA	Grp1- Classifier correct (concordant)	0	0	0	0	0	0	0	0	0	0	0	0	0	0	0	0	0	0	0	0	0	0	0	0	0
467	202262730005_R01C01	EPIC	DNA FT	Male	Chordoma	Conventional	CHORD		Yes	0.472006	NA	No	Grp1- Classifier correct (concordant)	CHORD	0.994	NA	Sacrum	NA	Bone	Primary	Resection	68	TBXT pos and INI1 retained	Grp1- Classifier correct (concordant)	0	0	0	0	0	0	0	0	0.994	0	0	0	0	0	0	0	0	0	0	0	0	0	0	0	0
468	202262730005_R02C01	EPIC	DNA FT	Male	Chordoma	Conventional	CHORD		Yes	0.289847	NA	No	Grp1- Classifier correct (concordant)	CHORD	0.971	NA	Sacrum	2	Bone	Primary	Resection	43	TBXT pos	Grp1- Classifier correct (concordant)	0.006	0	0	0.004	0	0	0	0	0.971	0.001	0	0	0	0	0.001	0	0	0	0	0	0	0	0	0	0
469	202262730005_R03C01	EPIC	DNA FT	Male	Chordoma	Conventional	CHORD		Yes	0.308324	NA	No	Grp1- Classifier correct (concordant)	CHORD	0.96	NA	Sacrum	2	Bone	Primary	Resection	63	nil	Grp1- Classifier correct (concordant)	0	0	0	0.002	0	0	0	0	0.96	0.008	0	0.001	0	0	0.003	0	0	0	0	0.001	0	0	0	0	0.002
470	202262730005_R04C01	EPIC	DNA FT	Male	Chordoma	Conventional	CHORD		Yes	0.415471	NA	No	Grp1- Classifier correct (concordant)	CHORD	1	NA	Sacrum	NA	Bone	Primary	Resection	57	TBXT pos and INI1 retained	Grp1- Classifier correct (concordant)	0	0	0	0	0	0	0	0	1	0	0	0	0	0	0	0	0	0	0	0	0	0	0	0	0
471	202262730005_R05C01	EPIC	DNA FT	Male	Chordoma	Conventional	CHORD		Yes	0.511387	Not validated (below threshold)	NA	Below threshold, but highest class matches diagnosis	CHORD	0.859	NA	Vertebra	NA	Bone	Primary	Resection	48	TBXT pos and INI1 retained	Grp1- Classifier correct (concordant)	0	0.001	0.001	0.008	0.001	0.001	0.001	0	0.859	0	0	0.006	0	0.001	0.001	0.002	0.001	0.001	0	0.006	0.004	0.001	0.001	0.003	0.001
472	202262730005_R06C01	EPIC	DNA FT	Female	Chordoma	Conventional	CHORD		Yes	0.298456	NA	No	Grp1- Classifier correct (concordant)	CHORD	0.997	NA	Vertebra	NA	Bone	Metastasis	Resection	65	INI1 retained	Grp1- Classifier correct (concordant)	0	0	0	0	0	0	0	0	0.997	0	0	0	0	0	0	0	0	0	0	0	0	0	0	0	0
473	202262730005_R07C01	EPIC	DNA FT	Male	Chordoma	Conventional	CHORD		Yes	0.340207	NA	No	Grp1- Classifier correct (concordant)	CHORD	1	NA	Sacrum	NA	Bone	Primary	Resection	28	TBXT pos and INI-1 retained	Grp1- Classifier correct (concordant)	0	0	0	0	0	0	0	0	1	0	0	0	0	0	0	0	0	0	0	0	0	0	0	0	0
474	202262730005_R08C01	EPIC	DNA FT	Female	Chordoma	Conventional	CHORD		Yes	0.568789	NA	No	Grp1- Classifier correct (concordant)	CHORD	0.978	NA	Sacrum	NA	Bone	Local recurrence	Resection	72	nil	Grp1- Classifier correct (concordant)	0	0	0	0.001	0	0	0	0	0.978	0	0	0.001	0	0	0	0	0	0	0	0.001	0.001	0	0	0.001	0
475	202262730036_R01C01	EPIC	DNA FT	Female	Myxoma	NA	Myxoma		No	0.282365	Histology- bland myxoid lesion. No inflammatory component	No	Grp2- Discrepant (inconclusive)	IMT	0.986	NA	Femur	3	Bone	Primary	Resection	36	NA	Grp2- Discrepant (inconclusive)	0.001	0	0	0.001	0	0	0	0	0	0	0	0	0	0	0.007	0	0	0	0	0	0	0	0	0	0
476	202262730036_R02C01	EPIC	DNA FT	Female	Osteosarcoma	Chondroblastic. Radiation-induced	OS (HG)		Yes	0.616389	NA	No	Grp1- Classifier correct (concordant)	OS_HG	0.997	NA	Clavicle	3	Bone	Primary	Resection	68	NA	Grp1- Classifier correct (concordant)	0	0	0	0	0	0	0	0	0	0	0	0	0	0	0	0	0	0	0	0	0	0	0	0	0
477	202262730036_R03C01	EPIC	DNA FT	Female	Osteosarcoma	Osteoblastic and Chondroblastic. Radiation-induced	OS (HG)		Yes	0.572211	NA	No	Grp1- Classifier correct (concordant)	OS_HG	0.999	NA	Scapula	3	Bone	Primary	Resection	68	NA	Grp1- Classifier correct (concordant)	0	0	0	0	0	0	0	0	0	0	0	0	0	0	0	0	0	0	0	0	0	0	0	0	0
478	202262730036_R04C01	EPIC	DNA FT	Male	Osteosarcoma	Osteoblastic	OS (HG)		Yes	0.57743	NA	No	Grp1- Classifier correct (concordant)	OS_HG	0.996	NA	Femur	3	Bone	Primary	Biopsy	20	NA	Grp1- Classifier correct (concordant)	0	0	0	0	0	0	0	0	0	0	0	0	0	0	0	0	0	0	0	0	0	0	0	0	0
479	202262730036_R05C01	EPIC	DNA FT	Male	Osteosarcoma	Soft Tissue	OS (ST)		No	0.633105	Not validated (below threshold)	NA	Below threshold	OS_HG	0.391	NA	Thigh	3	ST	Primary	Resection	37	NA	Below threshold	0.001	0.004	0.004	0.03	0.003	0.004	0.004	0.001	0.01	0.001	0.002	0.018	0.002	0.002	0.003	0.041	0.003	0.002	0.002	0.016	0.015	0.004	0.002	0.009	0.003
480	202262730036_R06C01	EPIC	DNA FT	Female	Osteosarcoma	Chondroblastic	OS (HG)		Yes	0.54895	NA	No	Grp1- Classifier correct (concordant)	OS_HG	0.999	NA	Femur	3	Bone	Local recurrence	Resection	14	NA	Grp1- Classifier correct (concordant)	0	0	0	0	0	0	0	0	0	0	0	0	0	0	0	0	0	0	0	0	0	0	0	0	0
481	202262730036_R07C01	EPIC	DNA FT	Male	Pleomorphic hyalinising angiectatic tumour (PHAT)	NA	PHAT		No	0.286177	IHC- ALK negative. Histology- classic ectatic vessels with perivascular hyalinisation	No	Grp2- Discrepant (with evidence)	IMT	0.999	NA	Thigh	2	ST	Primary	Resection	51	NA	Grp2- Discrepant (with evidence)	0	0	0	0	0	0	0	0	0	0	0	0	0	0	0.001	0	0	0	0	0	0	0	0	0	0
482	202262730036_R08C01	EPIC	DNA FT	Male	Osteosarcoma	High grade NOS	OS (HG)		Yes	0.458744	NA	No	Grp1- Classifier correct (concordant)	OS_HG	0.971	NA	Acetabulum	3	Bone	Metastasis	Resection	10	NA	Grp1- Classifier correct (concordant)	0	0	0	0.002	0.002	0	0	0	0	0	0	0	0	0	0	0	0	0	0	0.001	0	0	0	0	0
483	202262730037_R01C01	EPIC	DNA FT	Female	Osteosarcoma	Osteoblastic	OS (HG)		Yes	0.404671	NA	No	Grp1- Classifier correct (concordant)	OS_HG	0.963	NA	Acetabulum	3	Bone	Primary	Resection	74	NA	Grp1- Classifier correct (concordant)	0	0	0	0.001	0	0.001	0	0	0.001	0	0.001	0.001	0	0	0	0	0	0	0	0.001	0	0	0	0	0
484	202262730037_R02C01	EPIC	DNA FT	Female	Osteosarcoma	Osteoblastic	OS (HG)		Yes	0.410691	NA	No	Grp1- Classifier correct (concordant)	OS_HG	1	NA	Femur	3	Bone	Primary	Resection	9	NA	Grp1- Classifier correct (concordant)	0	0	0	0	0	0	0	0	0	0	0	0	0	0	0	0	0	0	0	0	0	0	0	0	0
485	202262730037_R03C01	EPIC	DNA FT	Female	Osteosarcoma	Osteoblastoma like	OS (HG)		Yes	0.443573	NA	No	Grp1- Classifier correct (concordant)	OS_HG	0.978	NA	Tibia	3	Bone	Primary	Resection	12	NA	Grp1- Classifier correct (concordant)	0	0	0	0.001	0	0	0	0	0.001	0	0.001	0.001	0	0	0.001	0	0	0	0	0	0	0	0	0	0
486	202262730037_R04C01	EPIC	DNA FT	Female	Osteosarcoma	Periosteal	OS (Surface)		No	0.507257	Clinical- surface bone lesion	No	Grp2- Discrepant (inconclusive)	OS_HG	0.991	NA	Tibia	2	Bone	Primary	Resection	21	NA	Grp2- Discrepant (inconclusive)	0	0	0	0	0	0	0	0	0	0	0	0.002	0	0	0	0	0	0	0	0	0	0	0	0	0
487	202262730037_R05C01	EPIC	DNA FT	Male	Osteosarcoma	Soft Tissue	OS (ST)		No	0.476075	Not validated (below threshold)	NA	Below threshold	USARC	0.882	NA	Thigh	3	ST	Primary	Resection	46	NA	Below threshold	0.002	0.001	0.001	0.002	0.001	0.001	0.001	0	0.002	0	0.001	0.001	0	0	0	0	0	0	0.007	0.002	0.001	0.013	0.001	0.001	0.003
488	202262730037_R06C01	EPIC	DNA FT	Male	Osteosarcoma	Parosteal	OS (Surface)		No	0.409019	Not validated (below threshold)	NA	Below threshold	USARC	0.596	NA	Femur	1	Bone	Primary	Resection	39	MDM2 amplification pos	Below threshold	0.006	0.003	0.002	0.003	0.003	0.005	0.003	0	0.005	0.001	0.028	0.003	0	0.002	0.007	0.001	0.001	0.001	0.031	0.004	0.002	0.01	0.002	0.002	0.008
489	202262730037_R07C01	EPIC	DNA FT	Male	Osteosarcoma	Osteoblastic	OS (HG)		Yes	0.527155	NA	No	Grp1- Classifier correct (concordant)	OS_HG	0.982	NA	Femur	3	Bone	Primary	Resection	74	MDM2 amplification neg	Grp1- Classifier correct (concordant)	0	0	0	0.001	0	0	0	0	0	0	0	0.001	0	0	0	0	0	0	0	0.001	0	0	0	0	0
490	202262730037_R08C01	EPIC	DNA FT	Female	Osteosarcoma	Osteoblastic	OS (HG)		Yes	0.349787	NA	No	Grp1- Classifier correct (concordant)	OS_HG	0.991	NA	Tibia	3	Bone	Primary	Resection	11	NA	Grp1- Classifier correct (concordant)	0	0	0	0	0	0	0	0	0	0	0	0	0	0	0	0	0	0	0	0	0	0	0	0	0
491	202262730095_R01C01	EPIC	DNA FT	Male	Osteosarcoma	Osteoblastic and Chondroblastic	OS (HG)		Yes	0.425486	NA	No	Grp1- Classifier correct (concordant)	OS_HG	1	NA	Femur	3	Bone	Primary	Resection	24	NA	Grp1- Classifier correct (concordant)	0	0	0	0	0	0	0	0	0	0	0	0	0	0	0	0	0	0	0	0	0	0	0	0	0
492	202262730095_R02C01	EPIC	DNA FT	Female	Osteosarcoma	Osteoblastic	OS (HG)		Yes	0.457159	NA	No	Grp1- Classifier correct (concordant)	OS_HG	0.997	NA	Femur	3	Bone	Primary	Resection	12	NA	Grp1- Classifier correct (concordant)	0	0	0	0	0	0	0	0	0	0	0	0	0	0	0	0	0	0	0	0	0	0	0	0	0
493	202262730095_R03C01	EPIC	DNA FT	Male	Osteosarcoma	Telangiectatic	OS (HG)		Yes	0.627791	Not validated (below threshold)	NA	Below threshold, but highest class matches diagnosis	OS_HG	0.705	NA	Femur	3	Bone	Local recurrence	Resection	31	NA	Below threshold, but highest class matches diagnosis	0.001	0.003	0.001	0.007	0.002	0.001	0.002	0	0.004	0.001	0.001	0.003	0.003	0.001	0.001	0.002	0.001	0.001	0.002	0.005	0.003	0.026	0.001	0.003	0.005
494	202262730095_R04C01	EPIC	DNA FT	Male	Osteosarcoma	Osteoblastic	OS (HG)		Yes	0.400296	NA	No	Grp1- Classifier correct (concordant)	OS_HG	1	NA	Lung	3	Bone	Metastasis	Resection	15	NA	Grp1- Classifier correct (concordant)	0	0	0	0	0	0	0	0	0	0	0	0	0	0	0	0	0	0	0	0	0	0	0	0	0
495	202262730095_R05C01	EPIC	DNA FT	Male	Osteosarcoma	Periosteal	OS (Surface)		No	0.461489	Not validated (below threshold)	NA	Below threshold	USARC	0.147	NA	Tibia	2	Bone	Primary	Resection	19	NA	Below threshold	0.002	0.007	0.006	0.049	0.004	0.009	0.005	0.001	0.021	0.002	0.002	0.046	0.001	0.003	0.003	0.054	0.006	0.004	0.003	0.058	0.024	0.006	0.003	0.013	0.004
496	202262730095_R06C01	EPIC	DNA FT	Male	Osteosarcoma	Parosteal	OS (Surface)		No	0.287915	Not validated (below threshold)	NA	Below threshold	AFH	0.832	NA	Humerus	1	Bone	Primary	Resection	35	nil	Below threshold	0.832	0	0	0.003	0.001	0.001	0	0	0.014	0	0.001	0	0	0.001	0.049	0	0	0	0.001	0.001	0	0.001	0.001	0	0.001
497	202262730095_R07C01	EPIC	DNA FT	Male	Osteosarcoma	Fibroblastic	OS (HG)		Yes	0.611977	Not validated (below threshold)	NA	Below threshold, but highest class matches diagnosis	OS_HG	0.249	NA	Tibia	3	Bone	Primary	Resection	48	NA	Below threshold, but highest class matches diagnosis	0.003	0.007	0.005	0.022	0.005	0.005	0.006	0.001	0.012	0.002	0.005	0.019	0.002	0.003	0.004	0.007	0.003	0.003	0.007	0.022	0.01	0.12	0.003	0.007	0.006
498	202262730095_R08C01	EPIC	DNA FT	Female	Osteosarcoma	Chondroblastic	OS (HG)		Yes	0.449056	Not validated (below threshold)	NA	Below threshold, but highest class matches diagnosis	OS_HG	0.696	NA	Femur	3	Bone	Primary	Resection	17	NA	Below threshold, but highest class matches diagnosis	0.002	0.002	0.002	0.003	0.002	0.004	0.002	0	0.007	0.001	0.023	0.007	0	0.002	0.022	0.001	0.001	0.001	0.005	0.004	0.002	0.003	0.001	0.002	0.003
499	202262730098_R01C01	EPIC	DNA FT	Female	Osteosarcoma	Osteoblastic	OS (HG)		Yes	0.279492	Not validated (below threshold)	NA	Below threshold	IMT	0.738	NA	Femur	3	Bone	Primary	Resection	17	NA	Below threshold	0.119	0.001	0.001	0.009	0.002	0.001	0.001	0	0.007	0.002	0	0.001	0	0	0.048	0	0	0	0.001	0.001	0.001	0.001	0.002	0	0.001
500	202262730098_R02C01	EPIC	DNA FT	Male	Osteosarcoma	Fibroblastic	OS (HG)		Yes	0.59946	Not validated (below threshold)	NA	Below threshold	USARC	0.295	NA	Femur	3	Bone	Primary	Resection	32	NA	Below threshold	0.003	0.012	0.006	0.033	0.005	0.005	0.009	0.001	0.019	0.002	0.003	0.013	0.003	0.002	0.003	0.008	0.004	0.003	0.004	0.019	0.013	0.016	0.003	0.008	0.016
501	202262730098_R03C01	EPIC	DNA FT	Female	Osteosarcoma	High grade NOS	OS (HG)		Yes	0.457852	Not validated (below threshold)	NA	Below threshold	FDY	0.407	NA	Clavicle	3	Bone	Primary	Resection	10	MDM2 amplification neg	Below threshold	0.001	0.003	0.002	0.022	0.002	0.003	0.003	0	0.007	0.001	0.001	0.022	0	0.001	0.002	0.013	0.002	0.002	0.001	0.012	0.007	0.004	0.001	0.003	0.002
502	202262730098_R04C01	EPIC	DNA FT	Female	Osteosarcoma	Osteoblastic	OS (HG)		Yes	0.606997	NA	No	Grp1- Classifier correct (concordant)	OS_HG	0.996	NA	Femur	3	Bone	Local recurrence	Resection	56	NA	Grp1- Classifier correct (concordant)	0	0	0	0	0	0	0	0	0	0	0	0	0	0	0	0	0	0	0	0	0	0	0	0	0
503	202262730098_R05C01	EPIC	DNA FT	Male	Osteosarcoma	Osteoblastic	OS (HG)		Yes	0.536365	Not validated (below threshold)	NA	Below threshold, but highest class matches diagnosis	OS_HG	0.281	NA	Pelvis	3	Bone	Local recurrence	Resection	63	NA	Below threshold, but highest class matches diagnosis	0.002	0.043	0.005	0.027	0.006	0.005	0.006	0.001	0.018	0.003	0.003	0.017	0.005	0.002	0.004	0.014	0.004	0.004	0.003	0.018	0.014	0.007	0.003	0.01	0.042
504	202262730098_R06C01	EPIC	DNA FT	Female	Osteosarcoma	Osteoblastic and Osteosclerotic	OS (HG)		Yes	0.444091	Not validated (below threshold)	NA	Below threshold	SYSA	0.646	NA	Femur	3	Bone	Primary	Resection	47	NA	Below threshold	0.001	0.002	0.003	0.018	0.002	0.002	0.002	0	0.007	0.001	0.001	0.013	0.001	0.001	0.002	0.006	0.002	0.002	0.001	0.012	0.009	0.002	0.001	0.007	0.002
505	202262730098_R07C01	EPIC	DNA FT	Male	Osteosarcoma	Osteoblastic Osteoblastoma-like	OS (HG)		Yes	0.363607	Not validated (below threshold)	NA	Below threshold	OB	0.479	NA	Tibia	3	Bone	Primary	Resection	13	NA	Below threshold	0	0.001	0	0.002	0	0.002	0	0	0.001	0	0.007	0.002	0	0	0.001	0	0	0	0.001	0.001	0.001	0.001	0	0	0
506	202262730098_R08C01	EPIC	DNA FT	Female	Osteosarcoma	Periosteal	OS (Surface)		No	0.46522	Not validated (below threshold)	NA	Below threshold	OS_HG	0.842	NA	Ulna	3	Bone	Primary	Resection	25	NA	Below threshold	0	0.001	0.001	0.002	0.001	0.003	0.001	0	0.004	0	0.01	0.031	0.002	0.003	0.014	0.001	0.001	0.001	0.002	0.002	0.001	0.001	0.001	0.002	0.001
507	202262730112_R01C01	EPIC	DNA FT	Male	Osteosarcoma	Periosteal	OS (Surface)		No	0.47974	Not validated (below threshold)	NA	Below threshold	OS_HG	0.895	NA	Femur	2	Bone	Primary	Resection	37	NA	Below threshold	0	0.001	0.001	0.002	0.001	0.001	0.001	0	0.002	0	0.002	0.019	0.001	0.001	0.002	0.001	0	0	0.001	0.002	0.001	0.001	0	0.001	0.001
508	202262730112_R02C01	EPIC	DNA FT	Male	Osteosarcoma	Osteoblastic	OS (HG)		Yes	0.566161	Not validated (below threshold)	NA	Below threshold, but highest class matches diagnosis	OS_HG	0.881	NA	Femur	3	Bone	Primary	Resection	5	NA	Grp1- Classifier correct (concordant)	0	0.001	0.001	0.004	0.001	0.001	0.001	0	0.003	0	0.001	0.002	0.002	0	0.001	0.002	0.001	0.001	0	0.003	0.002	0.001	0.001	0.002	0.005
509	202262730112_R03C01	EPIC	DNA FT	Female	Osteosarcoma	Parosteal	OS (Surface)		No	0.310963	Not validated (below threshold)	NA	Below threshold	CSA_IDH_GROUP_B	0.873	NA	Tibia	1	Bone	Primary	Resection	14	MDM2 amplification pos	Below threshold	0.014	0	0	0.004	0.001	0.001	0	0	0.006	0.001	0.004	0	0	0	0.873	0	0	0	0	0.001	0	0	0.001	0	0
224	200550940047_R04C01	EPIC	DNA FFPET	Female	Malignant peripheral nerve sheath tumour (MPNST)	Pleomorphic	MPNST		Yes	0.489831	Neurofibromatosis patient (germline NF1). H3k27me3 retained	No	Grp2- Discrepant (inconclusive)	USARC	1	NA	Leg	3	ST	Primary	Resection	62	NA	Grp2- Discrepant (inconclusive)	0	0	0	0	0	0	0	0	0	0	0	0	0	0	0	0	0	0	0	0	0	0	0	0	0
796	203257030177_R01C01	EPIC	DNA FT	Female	Malignant peripheral nerve sheath tumour (MPNST)	Classical	MPNST		Yes	0.35014	Histology- high grade malignant tumour arising from nerve. H3K27me3	No	Grp2- Discrepant (inconclusive)	NFA	0.999	NA	Sciatic nerve	2	ST	Primary	Resection	18	nil	Grp2- Discrepant (inconclusive)	0	0	0	0	0	0	0	0	0	0	0	0	0	0	0	0	0	0	0	0	0	0	0	0	0
512	202262730112_R06C01	EPIC	DNA FT	Female	Osteosarcoma	Osteoblastic	OS (HG)		Yes	0.530332	NA	No	Grp1- Classifier correct (concordant)	OS_HG	0.998	NA	Femur	3	Bone	Primary	Resection	25	NA	Grp1- Classifier correct (concordant)	0	0	0	0	0	0	0	0	0	0	0	0	0	0	0	0	0	0	0	0	0	0	0	0	0
513	202262730112_R07C01	EPIC	DNA FT	Male	Osteosarcoma	Osteoblastic	OS (HG)		Yes	0.310265	Not validated (below threshold)	NA	Below threshold	USARC	0.372	NA	Femur	3	Bone	Primary	Resection	14	NA	Below threshold	0.02	0.002	0.002	0.001	0.007	0.001	0.002	0	0.003	0	0.008	0.001	0	0.001	0.007	0.001	0.001	0.001	0.067	0.003	0.001	0.004	0.003	0.001	0.043
811	203257030211_R01C01	EPIC	DNA FT	Female	Malignant peripheral nerve sheath tumour (MPNST)	Classical	MPNST		Yes	0.366391	Clinical- arising from nerve, H3k27me3 retained	No	Grp2- Discrepant (inconclusive)	USARC	0.996	NA	Thigh	3	ST	Primary	Resection	78	nil	Grp2- Discrepant (inconclusive)	0	0	0	0	0	0	0	0	0	0	0	0	0	0	0	0	0	0	0	0	0	0	0	0	0.004
515	202262730113_R01C01	EPIC	DNA FT	Female	Giant Cell Tumour of Bone	Conventional (benign metastasising)	GCTB		Yes	0.483073	NA	No	Grp1- Classifier correct (concordant)	GCTB	0.999	NA	Lung	3	ST	Metastasis	Resection	15	H3.3 G34W pos	Grp1- Classifier correct (concordant)	0	0	0	0	0	0	0	0	0	0	0	0	0.001	0	0	0	0	0	0	0	0	0	0	0	0
516	202262730113_R02C01	EPIC	DNA FT	Female	Giant Cell Tumour of Bone	Conventional (benign metastasising)	GCTB		Yes	0.40827	NA	No	Grp1- Classifier correct (concordant)	GCTB	0.999	NA	Radius	3	Bone	Primary	Resection	15	H3.3 G34W pos	Grp1- Classifier correct (concordant)	0	0	0	0	0	0	0	0	0	0	0	0	0	0	0	0	0	0	0	0	0	0	0	0	0
960	203869580131_R01C01	EPIC	DNA FFPET	Female	Malignant peripheral nerve sheath tumour (MPNST)	Classical	MPNST		Yes	0.554581	Molecular- BCOR rearrangement not detected (PCR). Clinical- arising from nerve. H3k27me3 retained	No	Grp2- Discrepant (inconclusive)	ESS_HG	0.973	NA	Chest Wall	3	ST	Primary	Resection	44	EMA, S100 (+) Desmin, MNF116, SMA, MUC4, HMB45, CD34 (-)	Grp2- Discrepant (inconclusive)	0	0	0	0	0	0	0	0.001	0	0	0	0	0	0	0	0	0	0	0	0	0	0	0	0	0
518	202262730113_R04C01	EPIC	DNA FT	Male	Angiosarcoma	NA	Angiosarcoma		Yes	0.307866	NA	No	Grp1- Classifier correct (concordant)	AS	0.977	NA	Distal leg	3	ST	Primary	Resection	69	NA	Grp1- Classifier correct (concordant)	0	0	0	0.977	0	0	0	0	0	0	0	0	0	0	0	0	0	0	0	0	0	0	0	0	0
519	202262730113_R05C01	EPIC	DNA FT	Female	Angiosarcoma	NA	Angiosarcoma		Yes	0.435398	Not validated (below threshold)	NA	Below threshold, but highest class matches diagnosis	AS	0.648	NA	Thigh	3	ST	Local recurrence	Resection	44	NA	Below threshold, but highest class matches diagnosis	0.001	0.002	0.003	0.648	0.013	0.002	0.004	0	0.01	0.001	0.001	0.005	0.001	0.001	0.001	0.002	0.002	0.001	0.001	0.006	0.005	0.002	0.052	0.004	0.004
520	202262730113_R06C01	EPIC	DNA FT	Male	Angiosarcoma	NA	Angiosarcoma		Yes	0.475224	NA	No	Grp1- Classifier correct (concordant)	AS	0.999	NA	Ankle	No info	ST	Primary	Resection	41	NA	Grp1- Classifier correct (concordant)	0	0	0	0.999	0	0	0	0	0	0	0	0	0	0	0	0	0	0	0	0	0	0	0	0	0
521	202262730113_R07C01	EPIC	DNA FT	Male	Angiosarcoma	NA	Angiosarcoma		Yes	0.380955	NA	No	Grp1- Classifier correct (concordant)	AS	0.994	NA	Thigh	3	ST	Local recurrence	Resection	55	NA	Grp1- Classifier correct (concordant)	0	0	0	0.994	0	0	0	0	0	0	0	0	0	0	0	0	0	0	0	0	0	0	0	0	0
522	202262730113_R08C01	EPIC	DNA FT	Female	Angiosarcoma	NA	Angiosarcoma		Yes	0.535224	Not validated (below threshold)	NA	Below threshold, but highest class matches diagnosis	AS	0.236	NA	Ankle	No info	ST	Primary	Resection	86	NA	Below threshold, but highest class matches diagnosis	0.002	0.007	0.006	0.236	0.009	0.004	0.014	0.001	0.021	0.003	0.003	0.018	0.008	0.004	0.004	0.01	0.004	0.003	0.003	0.016	0.016	0.005	0.022	0.018	0.013
523	202262730115_R01C01	EPIC	DNA FT	Male	Angiosarcoma	NA	Angiosarcoma		Yes	0.291245	IHC- CD31 pos, CD1a Negative, S100 neg	NA	Below threshold	LCH	0.71	NA	Sacrum	3	Bone	Primary	Resection	42	NA	Below threshold	0.009	0.002	0.001	0.063	0.002	0.002	0.001	0	0.02	0.008	0.001	0.003	0	0.001	0.011	0.003	0.008	0.001	0.001	0.004	0.003	0.001	0.001	0.002	0.002
524	202262730115_R02C01	EPIC	DNA FT	Male	Angiosarcoma	NA	Angiosarcoma		Yes	0.365243	NA	No	Grp1- Classifier correct (concordant)	AS	0.959	NA	Leg	3	ST	Primary	Resection	67	NA	Grp1- Classifier correct (concordant)	0	0	0	0.959	0	0	0	0	0	0	0	0	0	0	0	0	0	0	0	0	0	0	0	0	0
525	202262730115_R03C01	EPIC	DNA FT	Female	Angiosarcoma	Radiation-induced	Angiosarcoma		Yes	0.387923	NA	No	Grp1- Classifier correct (concordant)	AS	0.981	NA	Tibia	3	Bone	Metastasis	Resection	65	NA	Grp1- Classifier correct (concordant)	0	0	0	0.981	0	0	0	0	0	0	0	0	0	0	0	0	0	0	0	0	0	0	0	0	0
526	202262730115_R04C01	EPIC	DNA FT	Female	Angiosarcoma	Radiation-induced	Angiosarcoma		Yes	0.304128	IHC- CD31 pos, MNF116 neg	NA	Below threshold	SCC_CUT	0.208	NA	Chest wall	3	ST	Local recurrence	Resection	73	NA	Below threshold	0.05	0.011	0.004	0.027	0.013	0.005	0.005	0.001	0.046	0.005	0.003	0.007	0	0.003	0.012	0.004	0.003	0.003	0.006	0.009	0.007	0.005	0.01	0.004	0.016
527	202262730115_R05C01	EPIC	DNA FT	Male	Liposarcoma	Pleomorphic	Pleo LPS		Yes	0.476774	NA	No	Grp1- Classifier correct (concordant)	USARC	0.988	NA	Shoulder	3	ST	Primary	Resection	36	NA	Grp1- Classifier correct (concordant)	0	0	0	0	0	0	0	0	0	0	0	0	0	0	0	0	0	0	0	0	0	0	0	0	0
970	203869580140_R03C01	EPIC	DNA FFPET	Female	Malignant peripheral nerve sheath tumour (MPNST)	Classical	MPNST		Yes	0.570088	IHC- MUC4 negative, H3K27me3 retained	No	Grp2- Discrepant (inconclusive)	SEF	1	NA	Axilla	3	ST	Primary	Resection	35	S100 (+)	Grp2- Discrepant (inconclusive)	0	0	0	0	0	0	0	0	0	0	0	0	0	0	0	0	0	0	0	0	0	0	0	0	0
529	202262730115_R07C01	EPIC	DNA FT	Male	Liposarcoma	Pleomorphic	Pleo LPS		Yes	0.493463	Not validated (below threshold)	NA	Below threshold, but highest class matches diagnosis	USARC	0.159	NA	Thigh	No info	ST	Primary	Biopsy	57	NA	Below threshold, but highest class matches diagnosis	0.004	0.007	0.008	0.059	0.02	0.008	0.009	0.001	0.023	0.003	0.005	0.03	0.001	0.004	0.006	0.008	0.005	0.005	0.007	0.025	0.013	0.007	0.005	0.02	0.01
530	202262730115_R08C01	EPIC	DNA FT	Female	Liposarcoma	Pleomorphic	Pleo LPS		Yes	0.594393	Not validated (below threshold)	NA	Below threshold, but highest class matches diagnosis	USARC	0.175	NA	Thigh	3	ST	Primary	Resection	85	NA	Below threshold, but highest class matches diagnosis	0.003	0.007	0.006	0.046	0.008	0.006	0.009	0.001	0.02	0.003	0.004	0.028	0.002	0.003	0.005	0.008	0.004	0.004	0.005	0.022	0.012	0.007	0.004	0.026	0.008
531	202262730118_R01C01	EPIC	DNA FT	Female	Liposarcoma	Pleomorphic	Pleo LPS		Yes	0.439192	NA	No	Grp1- Classifier correct (concordant)	USARC	0.969	NA	Arm	3	ST	Primary	Resection	83	NA	Grp1- Classifier correct (concordant)	0.001	0	0	0	0	0	0	0	0	0	0	0	0	0	0	0	0	0	0.001	0	0	0.001	0	0	0.001
532	202262730118_R02C01	EPIC	DNA FT	Male	PRDM10 rearranged undifferentiated sarcoma	NA	PRDM10		No	0.37726	Not validated (below threshold)	NA	Below threshold	WDLS_DDLS	0.5	NA	Iliac crest	3	ST	Primary	Resection	27	NA	Below threshold	0.005	0.001	0.001	0.001	0.002	0	0.001	0	0.001	0	0	0.001	0	0	0.001	0	0	0	0.003	0.001	0.001	0.002	0.001	0.001	0.006
386	201496850137_R05C01	EPIC	DNA FFPET	Female	Myxofibrosarcoma	NA	MFS		Yes	0.26809	Histology- inflammatory infiltrate but myxoid tumour with curvilinear vessels. No features of AFH	No	Grp2- Discrepant (inconclusive)	AFH	0.949	NA	Groin	3	Lymph Node	Metastasis	Resection	61	NA	Grp2- Discrepant (inconclusive)	0.949	0	0	0.014	0	0	0	0	0.014	0.001	0	0	0	0	0.002	0	0	0	0	0	0	0	0	0	0
534	202262730118_R04C01	EPIC	DNA FT	Male	Liposarcoma	Pleomorphic	Pleo LPS		Yes	0.562205	Not validated (below threshold)	NA	Below threshold	WDLS_DDLS	0.269	NA	Gracilis muscle	3	ST	Primary	Biopsy	61	NA	Below threshold	0.003	0.005	0.006	0.03	0.01	0.004	0.005	0.001	0.015	0.002	0.003	0.017	0.001	0.002	0.003	0.006	0.003	0.004	0.004	0.017	0.011	0.006	0.003	0.028	0.007
535	202262730118_R05C01	EPIC	DNA FT	Male	Liposarcoma	Pleomorphic	Pleo LPS		Yes	0.628179	Not validated (below threshold)	NA	Below threshold	MLS	0.083	NA	Femur	3	Bone	Metastasis	Resection	32	NA	Below threshold	0.002	0.007	0.006	0.064	0.005	0.005	0.006	0.001	0.026	0.002	0.003	0.028	0.001	0.003	0.003	0.033	0.006	0.005	0.002	0.048	0.045	0.006	0.003	0.032	0.005
536	202262730118_R06C01	EPIC	DNA FT	Male	Liposarcoma	Pleomorphic	Pleo LPS		Yes	0.430433	Not validated (below threshold)	NA	Below threshold, but highest class matches diagnosis	USARC	0.711	NA	Forearm	No info	ST	Primary	Biopsy	44	NA	Below threshold, but highest class matches diagnosis	0.001	0	0	0	0	0	0	0	0	0	0	0	0	0	0	0	0	0	0.001	0	0	0	0	0	0.001
537	202262730118_R07C01	EPIC	DNA FT	Male	Liposarcoma	Pleomorphic	Pleo LPS		Yes	0.448848	NA	No	Grp1- Classifier correct (concordant)	USARC	1	NA	Scapula	No info	ST	Primary	Biopsy	77	MDM2 polysomy	Grp1- Classifier correct (concordant)	0	0	0	0	0	0	0	0	0	0	0	0	0	0	0	0	0	0	0	0	0	0	0	0	0
538	202262730118_R08C01	EPIC	DNA FT	Male	Liposarcoma	Pleomorphic	Pleo LPS		Yes	0.429933	Not validated (below threshold)	NA	Below threshold, but highest class matches diagnosis	USARC	0.778	NA	Chest wall	3	ST	Primary	Resection	70	NA	Below threshold, but highest class matches diagnosis	0.001	0	0	0.001	0.001	0	0.001	0	0.001	0	0	0.001	0	0	0	0	0	0	0.001	0.001	0	0.001	0	0	0.002
539	202262730124_R01C01	EPIC	DNA FT	Female	Chordoma	Conventional	CHORD		Yes	0.380661	NA	No	Grp1- Classifier correct (concordant)	CHORD	0.988	NA	Ilium/gluteal region	NA	Bone	Local recurrence	Biopsy	49	TBXT pos	Grp1- Classifier correct (concordant)	0	0	0	0	0	0	0	0	0.988	0.001	0	0	0	0	0	0	0	0	0	0	0	0	0	0	0.001
540	202262730124_R02C01	EPIC	DNA FT	Male	Chordoma	Conventional	CHORD		Yes	0.33771	NA	No	Grp1- Classifier correct (concordant)	CHORD	0.989	NA	Sacrum	NA	Bone	Primary	Resection	56	TBXT pos and INI1 retained	Grp1- Classifier correct (concordant)	0	0	0	0.001	0	0	0	0	0.989	0.002	0	0	0	0	0.001	0	0	0	0	0	0	0	0	0	0
541	202262730124_R03C01	EPIC	DNA FT	Female	Chordoma	Conventional	CHORD		Yes	0.361768	Not validated (below threshold)	NA	Below threshold	WDLS_DDLS	0.598	NA	Chest Wall	NA	Bone	Primary	Resection	28	nil	Below threshold	0.002	0.001	0.001	0.004	0.002	0.001	0.002	0	0.014	0.002	0.002	0.002	0	0.002	0.011	0.001	0.001	0.001	0.002	0.009	0.002	0.001	0.002	0.001	0.004
542	202262730124_R04C01	EPIC	DNA FT	Female	Chordoma	Conventional	CHORD		Yes	0.343363	NA	No	Grp1- Classifier correct (concordant)	CHORD	0.965	NA	Coccyx	NA	Bone	Primary	Resection	26	MNF116 and TBXT pos. INI-1 retained. TFE3 neg	Grp1- Classifier correct (concordant)	0	0	0	0.001	0.001	0	0	0	0.965	0.001	0	0.001	0	0	0.001	0	0	0	0	0.001	0	0	0	0	0.001
543	202262730124_R05C01	EPIC	DNA FT	Female	Chordoma	Conventional	CHORD		Yes	0.468932	NA	No	Grp1- Classifier correct (concordant)	CHORD	0.957	NA	Vertebra	NA	Bone	Primary	Resection	70	nil	Grp1- Classifier correct (concordant)	0	0	0	0.003	0	0	0	0	0.957	0.001	0	0.001	0	0	0	0	0	0	0	0.001	0.001	0	0	0.001	0.001
544	202262730124_R06C01	EPIC	DNA FT	Male	Chordoma	Conventional	CHORD		Yes	0.336193	NA	No	Grp1- Classifier correct (concordant)	CHORD	0.999	NA	Sacrum	2	Bone	Local recurrence	Resection	49	TBXT FISHpos	Grp1- Classifier correct (concordant)	0	0	0	0	0	0	0	0	0.999	0	0	0	0	0	0	0	0	0	0	0	0	0	0	0	0
545	202262730124_R07C01	EPIC	DNA FT	Male	Chordoma	Conventional	CHORD		Yes	0.526498	NA	No	Grp1- Classifier correct (concordant)	CHORD	0.999	NA	Vertebra	NA	Bone	Primary	Resection	60	TBXT pos and INI1 retained	Grp1- Classifier correct (concordant)	0	0	0	0	0	0	0	0	0.999	0	0	0	0	0	0	0	0	0	0	0	0	0	0	0	0
546	202262730124_R08C01	EPIC	DNA FT	Male	Chordoma	Dedifferentiated	CHORD		Yes	0.490855	NA	No	Grp1- Classifier correct (concordant)	CHORD	0.998	NA	Sacrum	3	Bone	Primary	Resection	77	TBXT pos and INI-1 retained	Grp1- Classifier correct (concordant)	0	0	0	0	0	0	0	0	0.998	0	0	0	0	0	0	0	0	0	0	0	0	0	0	0	0
547	202262730135_R01C01	EPIC	DNA FT	Female	Alveolar soft part sarcoma	NA	ASPS		Yes	0.35661	NA	No	Grp1- Classifier correct (concordant)	ASPS	1	NA	Pelvis	No info	ST	Primary	Resection	21	NA	Grp1- Classifier correct (concordant)	0	0	0	0	1	0	0	0	0	0	0	0	0	0	0	0	0	0	0	0	0	0	0	0	0
548	202262730135_R02C01	EPIC	DNA FT	Female	Alveolar soft part sarcoma	NA	ASPS		Yes	0.255001	Molecular- TFE3 rearrangement	NA	Below threshold	AFH	0.824	NA	Calf	3	ST	Primary	Resection	29	NA	Below threshold	0.824	0	0	0.005	0	0	0	0	0.004	0	0	0	0	0	0.007	0	0	0	0	0	0	0	0	0	0
549	202262730135_R03C01	EPIC	DNA FT	Male	Alveolar soft part sarcoma	NA	ASPS		Yes	0.335296	NA	No	Grp1- Classifier correct (concordant)	ASPS	1	NA	Calf	3	ST	Primary	Resection	39	NA	Grp1- Classifier correct (concordant)	0	0	0	0	1	0	0	0	0	0	0	0	0	0	0	0	0	0	0	0	0	0	0	0	0
552	202262730181_R01C01	EPIC	DNA FT	Female	Angiomatoid fibrous histiocytoma	NA	AFH		Yes	0.316747	NA	No	Grp1- Classifier correct (concordant)	AFH	0.943	NA	Buttock	NA	ST	Primary	Resection	13	EMA pos. EWSR1 rearrangement is detected by FISH.	Grp1- Classifier correct (concordant)	0.943	0	0	0.003	0	0	0	0	0.01	0	0	0	0	0	0.002	0	0	0	0	0	0	0	0.001	0	0
553	202262730181_R02C01	EPIC	DNA FT	Male	Adamantinoma	NA	Adamantinoma		No	0.417036	Not validated (below threshold)	NA	Below threshold	USARC	0.22	NA	Tibia	2	Bone	Primary	Resection	44	NA	Below threshold	0.005	0.007	0.005	0.014	0.006	0.018	0.007	0.001	0.02	0.002	0.048	0.042	0.001	0.005	0.016	0.005	0.003	0.003	0.012	0.016	0.008	0.01	0.005	0.007	0.007
554	202262730181_R03C01	EPIC	DNA FT	Male	Adamantinoma	NA	Adamantinoma		No	0.347697	Not validated (below threshold)	NA	Below threshold	USARC	0.262	NA	Tibia	NA	Bone	Primary	Resection	58	NA	Below threshold	0.006	0.004	0.003	0.006	0.005	0.01	0.004	0	0.013	0.001	0.133	0.007	0	0.003	0.028	0.002	0.002	0.002	0.013	0.009	0.004	0.007	0.003	0.003	0.007
555	202262730181_R04C01	EPIC	DNA FT	Male	Adamantinoma	NA	Adamantinoma		No	0.354017	Not validated (below threshold)	NA	Below threshold	FDY	0.532	NA	Tibia	NA	Bone	Primary	Resection	24	NA	Below threshold	0	0.001	0.001	0.004	0.001	0.002	0.001	0	0.003	0	0.01	0.003	0	0.001	0.002	0.001	0.001	0	0.001	0.003	0.001	0.001	0.001	0.001	0.001
556	202262730181_R05C01	EPIC	DNA FT	Male	Adamantinoma	NA	Adamantinoma		No	0.571198	Not validated (below threshold)	NA	Below threshold	USARC	0.069	NA	Tibia	NA	Bone	Primary	Resection	86	NA	Below threshold	0.004	0.011	0.007	0.03	0.008	0.008	0.008	0.001	0.025	0.005	0.008	0.034	0.002	0.004	0.01	0.008	0.005	0.005	0.005	0.026	0.016	0.009	0.005	0.013	0.009
557	202262730181_R06C01	EPIC	DNA FT	Female	Adamantinoma	NA	Adamantinoma		No	0.397573	Not validated (below threshold)	NA	Below threshold	OS_HG	0.574	NA	Tibia	NA	Bone	Primary	Resection	1	NA	Below threshold	0.002	0.002	0.002	0.005	0.002	0.006	0.002	0	0.007	0	0.143	0.005	0	0.001	0.014	0.001	0.001	0.001	0.005	0.005	0.002	0.003	0.002	0.002	0.003
558	202262730181_R07C01	EPIC	DNA FT	Male	Adamantinoma	NA	Adamantinoma		No	0.345496	Not validated (below threshold)	NA	Below threshold	CSA_CC	0.669	NA	Tibia	NA	Bone	Primary	Resection	25	NA	Below threshold	0.004	0.002	0.002	0.002	0.003	0.005	0.002	0	0.009	0	0.669	0.003	0	0.002	0.067	0.001	0.001	0.001	0.006	0.005	0.002	0.002	0.003	0.001	0.004
559	202262730181_R08C01	EPIC	DNA FT	Female	Adamantinoma	Classical	Adamantinoma		No	0.41571	Not validated (below threshold)	NA	Below threshold	USARC	0.268	NA	Tibia	NA	bone	Primary	Resection	39	NA	Below threshold	0.004	0.008	0.006	0.015	0.007	0.02	0.008	0.001	0.02	0.002	0.023	0.037	0.001	0.004	0.011	0.007	0.004	0.003	0.014	0.018	0.01	0.021	0.005	0.007	0.008
560	202262730188_R01C01	EPIC	DNA FT	Male	Chordoma	Conventional	CHORD		Yes	0.498767	NA	No	Grp1- Classifier correct (concordant)	CHORD	0.993	NA	Sacrum	NA	Bone	Primary	Resection	55	TBXT neg	Grp1- Classifier correct (concordant)	0	0	0	0	0	0	0	0	0.993	0	0	0	0	0	0	0	0	0	0	0	0	0	0	0	0
561	202262730188_R02C01	EPIC	DNA FT	Female	Chordoma	Conventional	CHORD		Yes	0.28096	NA	No	Grp1- Classifier correct (concordant)	CHORD	0.962	NA	Coccyx	NA	ST	Local recurrence	Resection	48	nil	Grp1- Classifier correct (concordant)	0.001	0	0	0.002	0	0	0	0	0.962	0.006	0	0.001	0	0	0.009	0	0	0	0	0	0	0	0	0	0.001
562	202262730188_R03C01	EPIC	DNA FT	Female	Chordoma	Conventional	CHORD		Yes	0.46412	NA	No	Grp1- Classifier correct (concordant)	CHORD	0.998	NA	Sacrum	2	Bone	Primary	Resection	74	TBXT pos	Grp1- Classifier correct (concordant)	0	0	0	0	0	0	0	0	0.998	0	0	0	0	0	0	0	0	0	0	0	0	0	0	0	0
563	202262730188_R04C01	EPIC	DNA FT	Female	Chordoma	Conventional	CHORD		Yes	0.439944	NA	No	Grp1- Classifier correct (concordant)	CHORD	0.999	NA	Sacrum	NA	Bone	Primary	Resection	52	nil	Grp1- Classifier correct (concordant)	0	0	0	0	0	0	0	0	0.999	0	0	0	0	0	0	0	0	0	0	0	0	0	0	0	0
564	202262730188_R05C01	EPIC	DNA FT	Male	Chordoma	Conventional	CHORD		Yes	0.487442	NA	No	Grp1- Classifier correct (concordant)	CHORD	0.999	NA	Sacrum	NA	Bone	Primary	Resection	77	TBXT pos and INI1 retained	Grp1- Classifier correct (concordant)	0	0	0	0	0	0	0	0	0.999	0	0	0	0	0	0	0	0	0	0	0	0	0	0	0	0
565	202262730188_R06C01	EPIC	DNA FT	Male	Chordoma	Dedifferentiated	CHORD		Yes	0.492221	NA	No	Grp1- Classifier correct (concordant)	CHORD	0.983	NA	Coccyx	NA	Bone	Primary	Resection	82	INI1 retained. MNF116 and TBXT pos in conventional areas. TBXT neg in dedifferentiated.	Grp1- Classifier correct (concordant)	0	0	0	0.001	0	0	0	0	0.983	0	0	0.001	0	0	0	0	0	0	0	0.001	0.001	0	0	0	0
566	202262730188_R07C01	EPIC	DNA FT	Female	Adamantinoma	Osteofibrous dysplasia-like	Adamantinoma		No	0.303438	Not validated (below threshold)	NA	Below threshold	OS_HG	0.706	NA	Tibia	NA	Bone	Primary	Resection	51	NA	Below threshold	0.002	0.001	0.001	0.004	0.001	0.004	0.001	0	0.006	0	0.14	0.002	0	0.001	0.022	0.001	0.001	0.001	0.001	0.003	0.001	0.001	0.001	0.001	0.001
567	202262730188_R08C01	EPIC	DNA FT	Male	Adamantinoma	Conventional	Adamantinoma		No	0.60624	Not validated (below threshold)	NA	Below threshold	SCC_CUT	0.128	NA	Spine	3	Bone	Metastasis	Resection	38	NA	Below threshold	0.002	0.009	0.007	0.029	0.006	0.006	0.005	0.001	0.019	0.002	0.003	0.044	0.001	0.003	0.004	0.011	0.004	0.004	0.003	0.035	0.024	0.006	0.003	0.028	0.005
568	202262730196_R01C01	EPIC	DNA FT	Male	Liposarcoma	Pleomorphic	Pleo LPS		Yes	0.344028	Not validated (below threshold)	NA	Below threshold, but highest class matches diagnosis	USARC	0.543	NA	Thigh	3	ST	Primary	Resection	69	NA	Below threshold, but highest class matches diagnosis	0.044	0.003	0.001	0.012	0.004	0.002	0.002	0	0.013	0.006	0.001	0.001	0	0.001	0.02	0.001	0.002	0.001	0.003	0.002	0.002	0.003	0.003	0.002	0.009
569	202262730196_R02C01	EPIC	DNA FT	Male	Liposarcoma	Pleomorphic	Pleo LPS		Yes	0.526	Not validated (below threshold)	NA	Below threshold	MLS	0.198	NA	Axilla	3	ST	Local recurrence	Resection	53	NA	Below threshold	0.002	0.005	0.007	0.03	0.008	0.003	0.006	0	0.013	0.001	0.002	0.034	0.001	0.002	0.003	0.006	0.003	0.003	0.003	0.028	0.011	0.004	0.002	0.047	0.004
570	202262730196_R03C01	EPIC	DNA FT	Female	Myxoinflammatory fibroblastic sarcoma	NA	MIFS		No	0.294181	Not validated (below threshold)	NA	Below threshold	LCH	0.328	NA	Ankle	1	ST	Primary	Resection	39	NA	Below threshold	0.273	0.002	0.002	0.13	0.003	0.003	0.001	0	0.072	0.008	0.001	0.002	0	0.001	0.011	0.003	0.005	0.001	0	0.004	0.003	0.002	0.002	0.002	0.002
571	202262730196_R04C01	EPIC	DNA FT	Male	Myxoinflammatory fibroblastic sarcoma	NA	MIFS		No	0.424966	Histology- typical features with inflammatory infiltrate and scattered giant cells with viral inclusion-like nuclei	No	Grp2- Discrepant (inconclusive)	USARC	0.981	NA	Forearm	1	ST	Primary	Resection	57	NA	Grp2- Discrepant (inconclusive)	0	0	0	0	0	0	0	0	0	0	0	0	0	0	0	0	0	0	0	0	0	0	0	0	0
572	202262730196_R05C01	EPIC	DNA FT	Female	Myxoinflammatory fibroblastic sarcoma	NA	MIFS		No	0.281344	Histology- typical features with inflammatory infiltrate and scattered giant cells with viral inclusion-like nuclei	No	Grp2- Discrepant (inconclusive)	IMT	0.999	NA	Hand	1	ST	Primary	Resection	38	NA	Grp2- Discrepant (inconclusive)	0	0	0	0	0	0	0	0	0	0	0	0	0	0	0	0	0	0	0	0	0	0	0	0	0
738	203212860167_R06C01	EPIC	DNA FT	Male	Myxofibrosarcoma	NA	MFS		Yes	0.40298	Histology- high grade myxoid tumour, infiltrating soft tissue	No	Grp2- Discrepant (with evidence)	CTRL_MUS	0.953	NA	leg	3	ST	Primary	Resection	76	CD34 negative	Grp2- Discrepant (with evidence)	0	0	0.001	0.004	0.004	0	0	0	0.001	0	0	0.002	0	0	0	0	0	0.953	0	0.001	0.001	0	0	0.001	0
574	202262730196_R07C01	EPIC	DNA FT	Male	Giant Cell Tumour of Bone	Conventional	GCTB		Yes	0.339601	NA	No	Grp1- Classifier correct (concordant)	GCTB	0.998	NA	Tibia	NA	Bone	Primary	Resection	32	NA	Grp1- Classifier correct (concordant)	0	0	0	0	0	0	0	0	0	0	0	0	0.001	0	0	0	0	0	0	0	0	0	0	0	0
575	202262730196_R08C01	EPIC	DNA FT	Female	Osteoclast-rich sarcoma	NA	USARC		Yes	0.300402	Not validated (below threshold)	NA	Below threshold	USARC	0.282	NA	Ulna	NA	Bone	Primary	Resection	7	H3.3 G34W neg	Below threshold	0.137	0.003	0.002	0.011	0.005	0.005	0.003	0	0.024	0.002	0.018	0.003	0	0.002	0.121	0.002	0.001	0.001	0.02	0.004	0.002	0.005	0.004	0.002	0.006
578	202262730198_R03C01	EPIC	DNA FT	Female	Rhabdomyosarcoma	Pleomorphic	RMS		Yes	0.301786	Not validated (below threshold)	NA	Below threshold	AFH	0.667	NA	Calf	3	ST	Primary	Resection	70	NA	Below threshold	0.667	0	0	0.047	0.001	0.001	0	0	0.031	0.004	0	0.001	0	0	0.021	0	0.001	0	0	0.001	0.001	0	0.001	0	0
579	202273260008_R01C01	EPIC	DNA FT	Female	Osteosarcoma	Osteoblastic	OS (HG)		Yes	0.483381	Not validated (below threshold)	NA	Below threshold	USARC	0.177	NA	Femur	3	Bone	Primary	Biopsy	17	alkaline phosphatase pos	Below threshold	0.002	0.044	0.007	0.09	0.008	0.006	0.006	0.001	0.016	0.002	0.003	0.017	0.002	0.002	0.003	0.009	0.005	0.003	0.004	0.031	0.017	0.006	0.003	0.008	0.005
580	202273260008_R02C01	EPIC	DNA FT	Male	Osteosarcoma	Osteoblastic	OS (HG)		Yes	0.352625	NA	No	Grp1- Classifier correct (concordant)	OS_HG	0.948	NA	Tibia	3	Bone	Primary	Biopsy	28	alkaline phosphatase pos	Grp1- Classifier correct (concordant)	0.003	0	0	0.002	0	0.001	0	0	0.002	0	0.002	0	0	0	0.011	0	0	0	0	0.001	0	0	0	0	0
581	202273260008_R03C01	EPIC	DNA FT	Male	Osteosarcoma	Chondroblastic	OS (HG)		Yes	0.502459	NA	No	Grp1- Classifier correct (concordant)	OS_HG	1	NA	Rib	3	Bone	Primary	Biopsy	22	NA	Grp1- Classifier correct (concordant)	0	0	0	0	0	0	0	0	0	0	0	0	0	0	0	0	0	0	0	0	0	0	0	0	0
582	202273260008_R04C01	EPIC	DNA FT	Female	Osteosarcoma	Osteoblastic	OS (HG)		Yes	0.342011	NA	No	Grp1- Classifier correct (concordant)	OS_HG	0.999	NA	Tibia	3	Bone	Primary	Biopsy	16	NA	Grp1- Classifier correct (concordant)	0	0	0	0	0	0	0	0	0	0	0	0	0	0	0	0	0	0	0	0	0	0	0	0	0
583	202273260008_R05C01	EPIC	DNA FT	Male	Osteosarcoma	Osteoblastic	OS (HG)		Yes	0.467748	NA	No	Grp1- Classifier correct (concordant)	OS_HG	1	NA	Femur	3	Bone	Primary	Biopsy	11	alkaline phosphatase pos	Grp1- Classifier correct (concordant)	0	0	0	0	0	0	0	0	0	0	0	0	0	0	0	0	0	0	0	0	0	0	0	0	0
584	202273260008_R06C01	EPIC	DNA FT	Female	Osteosarcoma	Osteoblastic	OS (HG)		Yes	0.671131	Not validated (below threshold)	NA	Below threshold, but highest class matches diagnosis	OS_HG	0.827	NA	Tibia	3	Bone	Primary	Biopsy	17	alkaline phosphatase pos	Below threshold, but highest class matches diagnosis	0	0.002	0.001	0.007	0.001	0.001	0.001	0	0.002	0	0	0.003	0	0	0.001	0.009	0.001	0	0	0.004	0.003	0.001	0	0.001	0.001
585	202273260008_R07C01	EPIC	DNA FFPET	Female	Osteosarcoma	Telangiectatic	OS (HG)		Yes	0.534258	NA	No	Grp1- Classifier correct (concordant)	OS_HG	1	NA	Radius	3	Bone	Primary	Biopsy	14	NA	Grp1- Classifier correct (concordant)	0	0	0	0	0	0	0	0	0	0	0	0	0	0	0	0	0	0	0	0	0	0	0	0	0
586	202273260008_R08C01	EPIC	DNA FFPET	Male	Osteosarcoma	Chondroblastic	OS (HG)		Yes	0.560361	NA	No	Grp1- Classifier correct (concordant)	OS_HG	0.973	NA	Fibula	3	Bone	Primary	Biopsy	18	alkaline phosphatase pos	Grp1- Classifier correct (concordant)	0	0	0	0.001	0	0	0	0	0.001	0	0	0	0	0	0	0	0	0	0	0.001	0	0.001	0	0	0
587	202273260009_R01C01	EPIC	DNA FT	Male	Osteosarcoma	Osteoblastic	OS (HG)		Yes	0.427452	NA	No	Grp1- Classifier correct (concordant)	OS_HG	0.999	NA	Tibia	3	Bone	Primary	Biopsy	16	NA	Grp1- Classifier correct (concordant)	0	0	0	0	0	0	0	0	0	0	0	0	0	0	0	0	0	0	0	0	0	0	0	0	0
588	202273260009_R02C01	EPIC	DNA FT	Male	Osteosarcoma	Osteoblastic	OS (HG)		Yes	0.532459	NA	No	Grp1- Classifier correct (concordant)	OS_HG	1	NA	Tibia	3	Bone	Primary	Biopsy	10	alkaline phosphatase pos	Grp1- Classifier correct (concordant)	0	0	0	0	0	0	0	0	0	0	0	0	0	0	0	0	0	0	0	0	0	0	0	0	0
589	202273260009_R03C01	EPIC	DNA FT	Male	Osteosarcoma	Osteoblastic	OS (HG)		Yes	0.423801	NA	No	Grp1- Classifier correct (concordant)	OS_HG	0.996	NA	Humerus	3	Bone	Primary	Biopsy	14	alkaline phosphatase pos	Grp1- Classifier correct (concordant)	0	0	0	0	0	0	0	0	0	0	0	0	0	0	0	0	0	0	0	0	0	0	0	0	0
590	202273260009_R04C01	EPIC	DNA FT	Female	Osteosarcoma	Chondroblastic	OS (HG)		Yes	0.536548	Not validated (below threshold)	NA	Below threshold, but highest class matches diagnosis	OS_HG	0.588	NA	Pelvis	3	Bone	Primary	Biopsy	13	alkaline phosphatase pos	Below threshold, but highest class matches diagnosis	0.001	0.003	0.003	0.028	0.003	0.005	0.003	0	0.008	0.001	0.002	0.05	0.001	0.002	0.003	0.008	0.002	0.002	0.002	0.012	0.007	0.003	0.001	0.006	0.002
591	202273260009_R05C01	EPIC	DNA FT	Male	Osteosarcoma	Chondroblastic	OS (HG)		Yes	0.537174	Not validated (below threshold)	NA	Below threshold, but highest class matches diagnosis	OS_HG	0.663	NA	Scapula	3	Bone	Primary	Biopsy	19	alkaline phosphatase pos	Below threshold, but highest class matches diagnosis	0.001	0.002	0.002	0.011	0.002	0.003	0.002	0	0.006	0.001	0.001	0.03	0.001	0.001	0.002	0.01	0.001	0.001	0.001	0.007	0.004	0.004	0.001	0.003	0.001
592	202273260009_R06C01	EPIC	DNA FT	Female	Osteosarcoma	Osteoblastic	OS (HG)		Yes	0.524564	NA	No	Grp1- Classifier correct (concordant)	OS_HG	0.989	NA	Femur	3	Bone	Primary	Biopsy	12	NA	Grp1- Classifier correct (concordant)	0	0	0	0.001	0	0	0	0	0	0	0	0	0	0	0	0	0	0	0	0	0	0	0	0	0
593	202273260009_R07C01	EPIC	DNA FFPET	Male	Osteosarcoma	Osteoblastic	OS (HG)		Yes	0.580485	Not validated (below threshold)	NA	Below threshold, but highest class matches diagnosis	OS_HG	0.525	NA	Femur	3	Bone	Primary	Biopsy	15	alkaline phosphatase pos	Below threshold, but highest class matches diagnosis	0.001	0.004	0.004	0.035	0.004	0.005	0.005	0	0.009	0.001	0.003	0.015	0.001	0.002	0.002	0.01	0.002	0.002	0.003	0.014	0.01	0.017	0.002	0.006	0.003
594	202273260009_R08C01	EPIC	DNA FFPET	Male	Osteosarcoma	Osteoblastic	OS (HG)		Yes	0.46167	NA	No	Grp1- Classifier correct (concordant)	OS_HG	0.995	NA	Femur	3	Bone	Primary	Biopsy	17	NA	Grp1- Classifier correct (concordant)	0	0	0	0	0	0	0	0	0	0	0	0	0	0	0	0	0	0	0	0	0	0	0	0	0
595	202273260019_R01C01	EPIC	DNA FT	Female	Osteosarcoma	Osteoblastic. Rothmund-Thomson syndrome	OS (HG)		Yes	0.493689	NA	No	Grp1- Classifier correct (concordant)	OS_HG	0.999	NA	Humerus	3	Bone	Primary	Biopsy	16	alkaline phosphatase pos	Grp1- Classifier correct (concordant)	0	0	0	0	0	0	0	0	0	0	0	0	0	0	0	0	0	0	0	0	0	0	0	0	0
596	202273260019_R02C01	EPIC	DNA FT	Female	Osteosarcoma	Osteoblastic	OS (HG)		Yes	0.517928	NA	No	Grp1- Classifier correct (concordant)	OS_HG	1	NA	Femur	3	Bone	Primary	Biopsy	13	alkaline phosphatase pos	Grp1- Classifier correct (concordant)	0	0	0	0	0	0	0	0	0	0	0	0	0	0	0	0	0	0	0	0	0	0	0	0	0
597	202273260019_R03C01	EPIC	DNA FT	Male	Osteosarcoma	Osteoblastic	OS (HG)		Yes	0.515534	NA	No	Grp1- Classifier correct (concordant)	OS_HG	0.999	NA	Femur	3	Bone	Primary	Biopsy	14	alkaline phosphatase pos	Grp1- Classifier correct (concordant)	0	0	0	0	0	0	0	0	0	0	0	0	0	0	0	0	0	0	0	0	0	0	0	0	0
598	202273260019_R04C01	EPIC	DNA FT	Male	Osteosarcoma	Osteoblastic	OS (HG)		Yes	0.337934	Not validated (below threshold)	NA	Below threshold	CSA_IDH_GROUP_B	0.371	NA	Femur	3	Bone	Primary	Biopsy	19	NA	Below threshold	0.029	0.003	0.004	0.02	0.01	0.008	0.004	0	0.024	0.002	0.085	0.005	0	0.004	0.371	0.002	0.002	0.002	0.013	0.01	0.004	0.004	0.006	0.003	0.006
599	202273260019_R05C01	EPIC	DNA FT	Female	Osteosarcoma	Osteoblastic	OS (HG)		Yes	0.563833	NA	No	Grp1- Classifier correct (concordant)	OS_HG	0.984	NA	Femur	3	Bone	Primary	Biopsy	17	alkaline phosphatase pos	Grp1- Classifier correct (concordant)	0	0	0	0.002	0	0	0	0	0	0	0	0.001	0	0	0	0	0	0	0	0	0	0	0	0	0
600	202273260019_R06C01	EPIC	DNA FT	Male	Osteosarcoma	Chondroblastic	OS (HG)		Yes	0.550356	NA	No	Grp1- Classifier correct (concordant)	OS_HG	0.991	NA	Fibula	3	Bone	Primary	Biopsy	8	NA	Grp1- Classifier correct (concordant)	0	0	0	0.001	0	0	0	0	0	0	0	0	0	0	0	0	0	0	0	0	0	0	0	0	0
601	202273260019_R07C01	EPIC	DNA FFPET	Female	Osteosarcoma	Telangiectatic	OS (HG)		Yes	0.308301	Not validated (below threshold)	NA	Below threshold, but highest class matches diagnosis	OS_HG	0.584	NA	Femur	3	Bone	Primary	Biopsy	8	NA	Below threshold, but highest class matches diagnosis	0	0	0	0.009	0.001	0.001	0	0	0.001	0.001	0	0.001	0	0	0.016	0	0.001	0	0	0.001	0.001	0	0	0	0
602	202273260019_R08C01	EPIC	DNA FFPET	Female	Osteosarcoma	Pleomorphic	OS (HG)		Yes	0.364862	Not validated (below threshold)	NA	Below threshold	IMT	0.616	NA	Tibia	3	Bone	Primary	Biopsy	9	scattered desmin pos	Below threshold	0.01	0.002	0.001	0.04	0.004	0.004	0.001	0	0.013	0.009	0.001	0.003	0	0.001	0.049	0.002	0.003	0.001	0.002	0.003	0.003	0.002	0.003	0.002	0.003
603	202273260020_R01C01	EPIC	DNA FT	Male	Osteosarcoma	Osteoblastic	OS (HG)		Yes	0.458118	NA	No	Grp1- Classifier correct (concordant)	OS_HG	1	NA	Humerus	3	Bone	Primary	Biopsy	37	NA	Grp1- Classifier correct (concordant)	0	0	0	0	0	0	0	0	0	0	0	0	0	0	0	0	0	0	0	0	0	0	0	0	0
604	202273260020_R02C01	EPIC	DNA FT	Male	Osteosarcoma	Osteoblastic	OS (HG)		Yes	0.418812	NA	No	Grp1- Classifier correct (concordant)	OS_HG	0.998	NA	Femur	3	Bone	Primary	Biopsy	15	alkaline phosphatase pos	Grp1- Classifier correct (concordant)	0	0	0	0	0	0	0	0	0	0	0	0	0	0	0	0	0	0	0	0	0	0	0	0	0
605	202273260020_R03C01	EPIC	DNA FT	Female	Osteosarcoma	Osteoblastic	OS (HG)		Yes	0.455891	NA	No	Grp1- Classifier correct (concordant)	OS_HG	1	NA	Femur	3	Bone	Primary	Biopsy	9	alkaline phosphatase pos	Grp1- Classifier correct (concordant)	0	0	0	0	0	0	0	0	0	0	0	0	0	0	0	0	0	0	0	0	0	0	0	0	0
606	202273260020_R04C01	EPIC	DNA FT	Male	Osteosarcoma	Osteoblastic and Chondroblastic	OS (HG)		Yes	0.611785	Not validated (below threshold)	NA	Below threshold, but highest class matches diagnosis	OS_HG	0.765	NA	Tibia	3	Bone	Primary	Biopsy	13	alkaline phosphatase pos	Below threshold, but highest class matches diagnosis	0	0.001	0.001	0.01	0.001	0.001	0.001	0	0.003	0	0.001	0.007	0	0.001	0.001	0.006	0.001	0.001	0.001	0.004	0.003	0.004	0.001	0.002	0.001
607	202273260020_R05C01	EPIC	DNA FT	Male	Osteosarcoma	Osteoblastic and Chondroblastic	OS (HG)		Yes	0.427309	Not validated (below threshold)	NA	Below threshold, but highest class matches diagnosis	OS_HG	0.843	NA	Femur	3	Bone	Primary	Biopsy	17	alkaline phosphatase pos	Below threshold, but highest class matches diagnosis	0	0.001	0.001	0.011	0.001	0.002	0.001	0	0.003	0	0.002	0.003	0	0.001	0.001	0.002	0.001	0.001	0.001	0.006	0.003	0.001	0.001	0.001	0.001
608	202273260020_R06C01	EPIC	DNA FT	Male	Osteosarcoma	Telangiectatic	OS (HG)		Yes	0.289802	Not validated (below threshold)	NA	Below threshold	IMT	0.479	NA	Humerus	3	Bone	Primary	Biopsy	14	H3.3 G34W neg	Below threshold	0.002	0.002	0.001	0.042	0.003	0.007	0.001	0	0.007	0.005	0.002	0.003	0	0.001	0.049	0.002	0.003	0.001	0.001	0.004	0.003	0.001	0.002	0.002	0.001
609	202273260020_R07C01	EPIC	DNA FFPET	Male	Osteosarcoma	Osteoblastic	OS (HG)		Yes	0.508177	NA	No	Grp1- Classifier correct (concordant)	OS_HG	0.997	NA	Humerus	3	Bone	Primary	Biopsy	9	NA	Grp1- Classifier correct (concordant)	0	0	0	0	0	0	0	0	0	0	0	0	0	0	0	0	0	0	0	0	0	0	0	0	0
610	202273260020_R08C01	EPIC	DNA FFPET	Female	Osteosarcoma	Osteoblastic	OS (HG)		Yes	0.532348	NA	No	Grp1- Classifier correct (concordant)	OS_HG	0.959	NA	Femur	3	Bone	Primary	Biopsy	10	alkaline phosphatase pos	Grp1- Classifier correct (concordant)	0	0.001	0	0.003	0	0	0	0	0.001	0	0	0.001	0	0	0	0.001	0	0	0	0.001	0.001	0	0	0.001	0
611	202273260025_R05C01	EPIC	DNA FT	Female	Infantile fibrosarcoma	NA	IFS		Yes	0.400422	NA	No	Grp1- Classifier correct (concordant)	IFS	0.989	NA	Deltoid	NA	ST	Primary	Resection	1	ETV6, EWSR1, DDIT3, SS18, BCOR-CCNB3 neg	Grp1- Classifier correct (concordant)	0	0	0	0.002	0	0	0	0	0	0	0	0	0	0	0	0	0	0	0	0.001	0	0	0	0	0
612	202273260025_R06C01	EPIC	DNA FT	Female	Rhabdomyosarcoma	Spindle cell	RMS		Yes	0.529922	Not validated (below threshold)	NA	Below threshold	USARC	0.143	NA	Thigh	No info	ST	Primary	Resection	59	Desmin and myogenin pos	Below threshold	0.005	0.009	0.006	0.014	0.016	0.005	0.008	0.001	0.02	0.004	0.004	0.022	0.017	0.005	0.006	0.006	0.004	0.004	0.007	0.015	0.01	0.016	0.005	0.01	0.065
613	202273260025_R07C01	EPIC	DNA FT	Female	Rhabdomyosarcoma	Spindle cell	RMS		Yes	0.583064	NA	No	Grp1- Classifier correct (concordant)	RMS_MYOD1	1	NA	Tibia	No info	ST	Primary	Resection	73	NA	Grp1- Classifier correct (concordant)	0	0	0	0	0	0	0	0	0	0	0	0	0	0	0	0	0	0	0	0	0	0	0	0	0
614	202273260025_R08C01	EPIC	Blood	NA	Blood	NA	Ctrl		Yes	0.319675	NA	No	Grp1- Classifier correct (concordant)	CTRL_BLOOD	0.994	NA	Control	NA	Control	NA	Control (blood)	Control	NA	Grp1- Classifier correct (concordant)	0	0	0	0	0	0	0	0	0	0	0	0	0	0	0	0	0.994	0	0	0	0	0	0	0	0
615	202273260027_R01C01	EPIC	DNA FT	Male	Chondrosarcoma	Clear Cell	CSA-CC		Yes	0.435798	Not validated (below threshold)	NA	Below threshold, but highest class matches diagnosis	CSA_CC	0.702	NA	Femur	NA	Bone	Primary	Resection	79	NA	Below threshold, but highest class matches diagnosis	0	0	0	0.001	0	0.006	0.001	0	0.004	0	0.702	0.197	0.022	0.003	0.023	0	0	0	0.001	0.001	0	0	0	0.001	0
616	202273260027_R02C01	EPIC	DNA FT	Male	Chondrosarcoma	Clear Cell	CSA-CC		Yes	0.4057	Not validated (below threshold)	NA	Below threshold, but highest class matches diagnosis	CSA_IDH_GROUP_B	0.791	NA	Tibia	2	Bone	Local recurrence	Resection	21	NA	Below threshold, but highest class matches diagnosis	0	0	0	0	0	0.003	0	0	0.003	0	0.169	0.018	0	0.002	0.791	0	0	0	0	0	0	0	0	0	0
617	202273260027_R03C01	EPIC	DNA FT	Male	Chondrosarcoma	Clear Cell	CSA-CC		Yes	0.447891	NA	No	Grp1- Classifier correct (concordant)	CSA_CC	0.919	NA	Femur	2	Bone	Primary	Resection	27		Grp1- Classifier correct (concordant)	0	0	0	0	0	0.002	0	0	0.001	0	0.919	0.043	0.004	0.001	0.025	0	0	0	0	0	0	0	0	0	0
618	202273260027_R04C01	EPIC	DNA FT	Male	Chondrosarcoma	Clear Cell	CSA-CC		Yes	0.451279	Not validated (below threshold)	NA	Below threshold, but highest class matches diagnosis	CSA_CC	0.888	NA	Vertebra	NA	Bone	Primary	Resection	50	WT IDH1/2	Grp1- Classifier correct (concordant)	0	0	0	0	0	0.003	0	0	0.001	0	0.888	0.075	0.005	0.001	0.009	0	0	0	0	0	0	0	0	0	0
857	203259060025_R01C01	EPIC	DNA FT	Female	Myxofibrosarcoma	NA	MFS		Yes	0.272298	Histology- high grade cellular myxoid tumour.	No	Grp2- Discrepant (inconclusive)	IMT	0.965	NA	Leg	3	ST	Primary	Resection	57	CD34 positive	Grp2- Discrepant (inconclusive)	0	0	0	0.002	0	0	0	0	0	0.001	0	0	0	0	0.005	0	0	0	0	0	0	0	0	0	0
874	203259060036_R02C01	EPIC	DNA FT	Female	Myxofibrosarcoma	NA	MFS		Yes	0.305718	Histology- brisk inflammatory infiltrate but myxoid lesion with curvilinear vessels. No features of AFH	No	Grp2- Discrepant (inconclusive)	AFH	0.988	NA	Arm	2	ST	Primary	Resection	67	CD34 positive	Grp2- Discrepant (inconclusive)	0.988	0	0	0.001	0	0	0	0	0.004	0	0	0	0	0	0.001	0	0	0	0	0	0	0	0	0	0
514	202262730112_R08C01	EPIC	DNA FT	NA	Normal Nerve	NA	Ctrl		Yes	0.332251	Clinical- grossly normal nerve	No	Grp2- Discrepant (inconclusive)	NFB_PLEX	0.992	NA	NA	NA	ST	NA	Resection	Control	NA	Grp2- Discrepant (inconclusive)	0	0	0	0	0	0	0	0	0	0	0	0	0	0	0	0	0	0	0	0	0	0	0	0	0
622	202273260027_R08C01	EPIC	DNA FT	Female	Chondrosarcoma	Mesenchymal	CSA-MES		Yes	0.568873	NA	No	Grp1- Classifier correct (concordant)	CSA_MES	1	NA	Axilla/chest wall	3	ST	Primary	Resection	14	NA	Grp1- Classifier correct (concordant)	0	0	0	0	0	0	0	0	0	0	0	0	0	0	0	1	0	0	0	0	0	0	0	0	0
623	202273260044_R01C01	EPIC	DNA FT	Male	Osteoclast-rich sarcoma	NA	USARC		Yes	0.310934	Not validated (below threshold)	NA	Below threshold	CSA_IDH_GROUP_B	0.171	NA	Ankle	NA	Bone	Primary	Resection	15	H3.3 G34W neg	Below threshold	0.048	0.005	0.004	0.017	0.008	0.012	0.005	0.001	0.025	0.003	0.036	0.012	0	0.004	0.171	0.003	0.003	0.003	0.031	0.009	0.005	0.01	0.005	0.004	0.007
624	202273260044_R02C01	EPIC	DNA FT	Female	Epithelioid sarcoma	Conventional	ES		Yes	0.298828	NA	No	Grp1- Classifier correct (concordant)	ES	1	NA	Fibula/Tibia	3	Bone/ST	Primary	Resection	26	MNF116 pos. INI1 expression loss	Grp1- Classifier correct (concordant)	0	0	0	0	0	0	0	0	0	0	0	0	0	0	0	0	0	0	0	0	0	0	0	0	1
625	202273260044_R03C01	EPIC	DNA FT	Female	Epithelioid sarcoma	Conventional	ES		Yes	0.596934	Not validated (below threshold)	NA	Below threshold	MRT	0.746	NA	Sacrum	3	Nerve	Primary	Resection	21	MNF116 and EMA pos. INI1 expression loss	Below threshold	0.001	0.003	0.002	0.01	0.001	0.001	0.002	0	0.004	0.001	0.001	0.003	0.003	0.003	0.001	0.003	0.002	0.001	0.001	0.006	0.004	0.002	0.001	0.007	0.003
710	202273260117_R08C01	EPIC	DNA FT	NA	Normal Nerve	NA	Ctrl		Yes	0.400633	Clinical- grossly normal nerve. Noted that patient has germline NF1	No	Grp2- Discrepant (inconclusive)	NFB	0.989	NA	NA	NA	ST	NA	Resection	Control	NA	Grp2- Discrepant (inconclusive)	0	0	0	0	0	0	0.006	0	0	0	0	0	0	0	0	0	0	0	0	0	0	0	0	0	0
627	202273260044_R05C01	EPIC	DNA FT	Female	Epithelioid sarcoma	Proximal type	ES		Yes	0.344083	NA	No	Grp1- Classifier correct (concordant)	ES	0.999	NA	Scapula	3	ST	Primary	Resection	25	MNF116 pos. INI1 expression loss	Grp1- Classifier correct (concordant)	0	0	0	0	0	0	0	0	0	0	0	0	0	0	0	0	0	0	0	0	0	0	0	0	0.999
628	202273260044_R06C01	EPIC	DNA FT	Male	Epithelioid sarcoma	Conventional	ES		Yes	0.337804	NA	No	Grp1- Classifier correct (concordant)	ES	1	NA	Knee	3	ST	Primary	Resection	32	NA	Grp1- Classifier correct (concordant)	0	0	0	0	0	0	0	0	0	0	0	0	0	0	0	0	0	0	0	0	0	0	0	0	1
629	202273260044_R07C01	EPIC	DNA FT	Female	Giant Cell Tumour of Bone	Conventional	GCTB		Yes	0.383745	NA	No	Grp1- Classifier correct (concordant)	GCTB	0.988	NA	Patella	NA	Bone	Primary	Resection	18	H3.3 G34W neg	Grp1- Classifier correct (concordant)	0	0	0	0	0	0	0	0	0	0	0	0	0.006	0	0	0	0	0	0	0	0	0	0	0	0
630	202273260044_R08C01	EPIC	DNA FT	Male	Giant Cell Tumour of Bone	Conventional	GCTB		Yes	0.383717	Not validated (below threshold)	NA	Below threshold	OS_HG	0.566	NA	Talus	NA	Bone	Primary	Resection	33	H3.3 G34W neg	Below threshold	0.003	0.004	0.002	0.019	0.003	0.006	0.002	0	0.007	0.001	0.005	0.004	0	0.001	0.006	0.002	0.002	0.001	0.006	0.007	0.004	0.005	0.002	0.002	0.003
631	202273260045_R01C01	EPIC	DNA FT	Female	Chondrosarcoma	Mesenchymal	CSA-MES		Yes	0.568722	NA	No	Grp1- Classifier correct (concordant)	CSA_MES	1	NA	Vertebra	3	Bone	Primary	Resection	31	NA	Grp1- Classifier correct (concordant)	0	0	0	0	0	0	0	0	0	0	0	0	0	0	0	1	0	0	0	0	0	0	0	0	0
632	202273260045_R02C01	EPIC	DNA FT	Female	Blood	NA	Ctrl		Yes	0.293357	NA	No	Grp1- Classifier correct (concordant)	CTRL_BLOOD	0.982	NA	Humerus	3	Bone	Primary	Resection	26	NA	Grp1- Classifier correct (concordant)	0	0	0	0.001	0	0	0	0	0.001	0	0	0	0	0	0	0	0.982	0	0	0.001	0	0	0	0	0
633	202273260045_R03C01	EPIC	DNA FT	Male	Chondrosarcoma	Mesenchymal	CSA-MES		Yes	0.558163	NA	No	Grp1- Classifier correct (concordant)	CSA_MES	1	NA	Thigh	3	ST	Primary	Resection	26	NA	Grp1- Classifier correct (concordant)	0	0	0	0	0	0	0	0	0	0	0	0	0	0	0	1	0	0	0	0	0	0	0	0	0
634	202273260045_R04C01	EPIC	DNA FT	Female	Chondrosarcoma	Mesenchymal	CSA-MES		Yes	0.621296	NA	No	Grp1- Classifier correct (concordant)	CSA_MES	1	NA	Calf	3	ST	Primary	Resection	30	NA	Grp1- Classifier correct (concordant)	0	0	0	0	0	0	0	0	0	0	0	0	0	0	0	1	0	0	0	0	0	0	0	0	0
635	202273260045_R05C01	EPIC	DNA FT	Male	Chondrosarcoma	Mesenchymal	CSA-MES		Yes	0.606997	NA	No	Grp1- Classifier correct (concordant)	CSA_MES	1	NA	Fibula	3	ST	Primary	Resection	53	NA	Grp1- Classifier correct (concordant)	0	0	0	0	0	0	0	0	0	0	0	0	0	0	0	1	0	0	0	0	0	0	0	0	0
636	202273260045_R06C01	EPIC	DNA FT	Male	Chondrosarcoma	Mesenchymal	CSA-MES		Yes	0.603113	NA	No	Grp1- Classifier correct (concordant)	CSA_MES	1	NA	Paraspinal	No info	Bone	Primary	Resection	20	NA	Grp1- Classifier correct (concordant)	0	0	0	0	0	0	0	0	0	0	0	0	0	0	0	1	0	0	0	0	0	0	0	0	0
637	202273260045_R07C01	EPIC	DNA FT	Female	Chondrosarcoma	Mesenchymal	CSA-MES		Yes	0.373796	Not validated (below threshold)	NA	Below threshold	ES	0.451	NA	Sacroiliac joint	No info	Bone	Primary	Resection	34	NA	Below threshold	0.002	0.001	0.001	0.001	0.001	0.001	0.001	0	0.003	0.002	0.001	0.001	0.038	0.002	0.006	0.001	0.001	0	0.001	0.001	0.001	0.001	0.001	0.001	0.451
638	202273260045_R08C01	EPIC	DNA FT	Female	Spindle cell sarcoma of bone	NA	USARC		Yes	0.390957	Not validated (below threshold)	NA	Below threshold	WDLS_DDLS	0.818	NA	Tibia	No info	Bone	Primary	Resection	16	NA	Below threshold	0.006	0.001	0.001	0.004	0.003	0.001	0.002	0	0.004	0.001	0.003	0.002	0.001	0.001	0.005	0.001	0.001	0.001	0.002	0.003	0.001	0.001	0.005	0.001	0.003
639	202273260054_R01C01	EPIC	DNA FT	Male	Osteosarcoma	Osteoblastic	OS (HG)		Yes	0.581516	NA	No	Grp1- Classifier correct (concordant)	OS_HG	0.996	NA	Tibia	3	Bone	Primary	Biopsy	20	NA	Grp1- Classifier correct (concordant)	0	0	0	0	0	0	0	0	0	0	0	0	0	0	0	0	0	0	0	0	0	0	0	0	0
640	202273260054_R02C01	EPIC	DNA FT	Male	Osteosarcoma	Osteoblastic	OS (HG)		Yes	0.455076	NA	No	Grp1- Classifier correct (concordant)	OS_HG	1	NA	Femur	3	Bone	Primary	Biopsy	16	alkaline phosphatase pos	Grp1- Classifier correct (concordant)	0	0	0	0	0	0	0	0	0	0	0	0	0	0	0	0	0	0	0	0	0	0	0	0	0
641	202273260054_R03C01	EPIC	DNA FT	Male	Osteosarcoma	Fibroblastic and Chondroblastic	OS (HG)		Yes	0.538525	NA	No	Grp1- Classifier correct (concordant)	OS_HG	0.996	NA	Tibia	3	Bone	Primary	Biopsy	16	alkaline phosphatase pos	Grp1- Classifier correct (concordant)	0	0	0	0	0	0	0	0	0	0	0	0	0	0	0	0	0	0	0	0	0	0	0	0	0
139	200379120064_R05C01	450K	DNA FT	Male	Osteosarcoma	Osteoblastic. Radiation-induced	OS (HG)		Yes	0.393407	Clinical- primary bone tumour, Radiology and Histology- features of typical OS	No	Grp2- Discrepant (with evidence)	USARC	1	NA	Leg	3	Bone	Primary	Resection	52	NA	Grp2- Discrepant (with evidence)	0	0	0	0	0	0	0	0	0	0	0	0	0	0	0	0	0	0	0	0	0	0	0	0	0
643	202273260054_R05C01	EPIC	DNA FT	Male	Osteosarcoma	Osteoblastic	OS (HG)		Yes	0.549052	NA	No	Grp1- Classifier correct (concordant)	OS_HG	1	NA	Femur	3	Bone	Primary	Biopsy	10	alkaline phosphatase pos	Grp1- Classifier correct (concordant)	0	0	0	0	0	0	0	0	0	0	0	0	0	0	0	0	0	0	0	0	0	0	0	0	0
644	202273260054_R06C01	EPIC	DNA FT	Female	Osteosarcoma	Chondroblastic	OS (HG)		Yes	0.5728	NA	No	Grp1- Classifier correct (concordant)	OS_HG	0.993	NA	Femur	3	Bone	Primary	Biopsy	15	MDM2 amplification neg	Grp1- Classifier correct (concordant)	0	0	0	0	0	0	0	0	0	0	0	0	0	0	0	0	0	0	0	0	0	0	0	0	0
645	202273260054_R07C01	EPIC	DNA FFPET	Male	Osteosarcoma	Telangiectatic	OS (HG)		Yes	0.403323	NA	No	Grp1- Classifier correct (concordant)	OS_HG	1	NA	Tibia	3	Bone	Primary	Biopsy	16	alkaline phosphatase pos	Grp1- Classifier correct (concordant)	0	0	0	0	0	0	0	0	0	0	0	0	0	0	0	0	0	0	0	0	0	0	0	0	0
646	202273260054_R08C01	EPIC	DNA FFPET	Female	Osteosarcoma	Chondroblastic	OS (HG)		Yes	0.577461	Not validated (below threshold)	NA	Below threshold, but highest class matches diagnosis	OS_HG	0.872	NA	Tibia	3	Bone	Primary	Biopsy	67	NA	Grp1- Classifier correct (concordant)	0	0.001	0.001	0.005	0.001	0.001	0.001	0	0.002	0	0.001	0.003	0.008	0.001	0.001	0.003	0.001	0.001	0	0.003	0.002	0.001	0.001	0.002	0.001
647	202273260058_R01C01	EPIC	DNA FT	Female	Osteosarcoma	Osteoblastic	OS (HG)		Yes	0.463126	NA	No	Grp1- Classifier correct (concordant)	OS_HG	1	NA	Tibia	3	Bone	Primary	Biopsy	15	alkaline phosphatase pos	Grp1- Classifier correct (concordant)	0	0	0	0	0	0	0	0	0	0	0	0	0	0	0	0	0	0	0	0	0	0	0	0	0
648	202273260058_R02C01	EPIC	DNA FT	Female	Osteosarcoma	Osteoblastic	OS (HG)		Yes	0.456014	NA	No	Grp1- Classifier correct (concordant)	OS_HG	1	NA	Humerus	3	Bone	Primary	Biopsy	36	NA	Grp1- Classifier correct (concordant)	0	0	0	0	0	0	0	0	0	0	0	0	0	0	0	0	0	0	0	0	0	0	0	0	0
649	202273260058_R03C01	EPIC	DNA FT	Male	Osteosarcoma	Osteoblastic	OS (HG)		Yes	0.535012	NA	No	Grp1- Classifier correct (concordant)	OS_HG	1	NA	Femur	3	Bone	Primary	Biopsy	10	alkaline phosphatase pos	Grp1- Classifier correct (concordant)	0	0	0	0	0	0	0	0	0	0	0	0	0	0	0	0	0	0	0	0	0	0	0	0	0
650	202273260058_R04C01	EPIC	DNA FT	Male	Osteosarcoma	Chondroblastic	OS (HG)		Yes	0.462139	NA	No	Grp1- Classifier correct (concordant)	OS_HG	0.987	NA	Femur	3	Bone	Primary	Biopsy	14	NA	Grp1- Classifier correct (concordant)	0	0	0	0.001	0	0	0	0	0	0	0	0	0	0	0	0	0	0	0	0	0	0	0	0	0
651	202273260058_R05C01	EPIC	DNA FT	Male	Osteosarcoma	Osteoblastic	OS (HG)		Yes	0.468856	NA	No	Grp1- Classifier correct (concordant)	OS_HG	1	NA	Femur	3	Bone	Primary	Biopsy	17	H3.3 G34W neg. alkaline phosphatase pos	Grp1- Classifier correct (concordant)	0	0	0	0	0	0	0	0	0	0	0	0	0	0	0	0	0	0	0	0	0	0	0	0	0
652	202273260058_R06C01	EPIC	DNA FT	Female	Osteosarcoma	Telangiectatic	OS (HG)		Yes	0.392792	NA	No	Grp1- Classifier correct (concordant)	OS_HG	0.981	NA	Tibia	3	Bone	Primary	Biopsy	13	NA	Grp1- Classifier correct (concordant)	0	0	0	0	0	0	0	0	0	0	0	0	0	0	0	0	0	0	0	0	0	0	0	0	0
653	202273260058_R07C01	EPIC	DNA FFPET	Male	Osteosarcoma	Osteoblastic	OS (HG)		Yes	0.581531	Not validated (below threshold)	NA	Below threshold	USARC	0.435	NA	Femur	3	Bone	Primary	Biopsy	34	alkaline phosphatase pos	Below threshold	0.003	0.006	0.004	0.017	0.005	0.006	0.007	0.001	0.014	0.001	0.006	0.014	0.003	0.002	0.004	0.004	0.003	0.002	0.01	0.013	0.007	0.012	0.003	0.007	0.023
654	202273260058_R08C01	EPIC	DNA FFPET	Male	Osteosarcoma	Osteoblastic	OS (HG)		Yes	0.434793	NA	No	Grp1- Classifier correct (concordant)	OS_HG	0.998	NA	Femur	3	Bone	Primary	Biopsy	40	Scattered MNF116 pos	Grp1- Classifier correct (concordant)	0	0	0	0	0	0	0	0	0	0	0	0	0	0	0	0	0	0	0	0	0	0	0	0	0
655	202273260060_R01C01	EPIC	DNA FT	Male	Osteosarcoma	Chondroblastic and Osteoblastic	OS (HG)		Yes	0.439879	NA	No	Grp1- Classifier correct (concordant)	OS_HG	1	NA	Femur	3	Bone	Primary	Biopsy	13	alkaline phosphatase pos	Grp1- Classifier correct (concordant)	0	0	0	0	0	0	0	0	0	0	0	0	0	0	0	0	0	0	0	0	0	0	0	0	0
510	202262730112_R04C01	EPIC	DNA FT	Male	Osteosarcoma	Fibroblastic	OS (HG)		Yes	0.421048	Clinical- primary bone tumour. Histology- focal osteoid	No	Grp2- Discrepant (with evidence)	SARC_MPNST_LIKE	0.942	NA	Humerus	3	Bone	Primary	Resection	9	NA	Grp2- Discrepant (with evidence)	0	0	0	0.002	0	0	0	0	0	0	0	0	0	0	0.001	0	0	0	0	0.002	0	0	0	0	0
657	202273260060_R03C01	EPIC	DNA FT	Female	Osteosarcoma	Osteoblastic	OS (HG)		Yes	0.451675	NA	No	Grp1- Classifier correct (concordant)	OS_HG	1	NA	Femur	3	Bone	Primary	Biopsy	4	alkaline phosphatase pos	Grp1- Classifier correct (concordant)	0	0	0	0	0	0	0	0	0	0	0	0	0	0	0	0	0	0	0	0	0	0	0	0	0
658	202273260060_R04C01	EPIC	DNA FT	Male	Osteosarcoma	High grade NOS	OS (HG)		Yes	0.319309	Not validated (below threshold)	NA	Below threshold, but highest class matches diagnosis	OS_HG	0.551	NA	Femur	3	Bone	Primary	Biopsy	35	MDM2 amplification pos. H3.3 G34W neg	Below threshold, but highest class matches diagnosis	0.293	0.001	0.001	0.017	0.001	0.001	0.001	0	0.039	0.004	0.001	0.001	0	0.001	0.019	0.001	0.001	0	0	0.001	0.001	0.001	0.001	0.001	0.002
659	202273260060_R05C01	EPIC	DNA FT	Male	Osteosarcoma	Fibroblastic	OS (HG)		Yes	0.351928	Not validated (below threshold)	NA	Below threshold	USARC	0.839	NA	Tibia	3	Bone	Primary	Biopsy	30	alkaline phosphatase is non-informative. MNF116 shows focal positivity of uncertain significance.	Below threshold	0.152	0	0	0	0	0	0	0	0.001	0	0	0	0	0	0.001	0	0	0	0	0	0	0	0	0	0
660	202273260060_R06C01	EPIC	DNA FFPET	Female	Osteosarcoma	Osteoblastic	OS (HG)		Yes	0.314185	Not validated (below threshold)	NA	Below threshold, but highest class matches diagnosis	OS_HG	0.716	NA	Tibia	3	Bone	Primary	Biopsy	16	H3.3 G34W neg	Below threshold, but highest class matches diagnosis	0.003	0.002	0.001	0.012	0.002	0.003	0.001	0	0.004	0.001	0.004	0.001	0	0.001	0.039	0.001	0.001	0.001	0.001	0.002	0.001	0.001	0.001	0.001	0.001
661	202273260060_R07C01	EPIC	DNA FFPET	Female	Osteosarcoma	Telangiectatic	OS (HG)		Yes	0.406187	Not validated (below threshold)	NA	Below threshold	USARC	0.438	NA	Femur	3	Bone	Primary	Biopsy	10	alkaline phosphatase pos	Below threshold	0.008	0.004	0.003	0.046	0.006	0.006	0.004	0	0.01	0.002	0.004	0.004	0.001	0.002	0.014	0.003	0.003	0.002	0.006	0.013	0.005	0.005	0.003	0.003	0.004
662	202273260060_R08C01	EPIC	DNA FFPET	Male	Osteosarcoma	Osteoblastic	OS (HG)		Yes	0.431843	NA	No	Grp1- Classifier correct (concordant)	OS_HG	1	NA	Femur	3	Bone	Primary	Biopsy	12	alkaline phosphatase pos	Grp1- Classifier correct (concordant)	0	0	0	0	0	0	0	0	0	0	0	0	0	0	0	0	0	0	0	0	0	0	0	0	0
663	202273260064_R01C01	EPIC	DNA FT	Male	Osteosarcoma	Osteoblastic	OS (HG)		Yes	0.456526	NA	No	Grp1- Classifier correct (concordant)	OS_HG	1	NA	Femur	3	Bone	Primary	Biopsy	13	alkaline phosphatase pos	Grp1- Classifier correct (concordant)	0	0	0	0	0	0	0	0	0	0	0	0	0	0	0	0	0	0	0	0	0	0	0	0	0
664	202273260064_R02C01	EPIC	DNA FT	Female	Osteosarcoma	Osteoblastic	OS (HG)		Yes	0.530192	NA	No	Grp1- Classifier correct (concordant)	OS_HG	1	NA	Tibia	3	Bone	Primary	Biopsy	12	NA	Grp1- Classifier correct (concordant)	0	0	0	0	0	0	0	0	0	0	0	0	0	0	0	0	0	0	0	0	0	0	0	0	0
665	202273260064_R03C01	EPIC	DNA FT	Male	Osteosarcoma	Chondroblastic	OS (HG)		Yes	0.598997	NA	No	Grp1- Classifier correct (concordant)	OS_HG	0.999	NA	Femur	3	Bone	Primary	Biopsy	20	alkaline phosphatase pos	Grp1- Classifier correct (concordant)	0	0	0	0	0	0	0	0	0	0	0	0	0	0	0	0	0	0	0	0	0	0	0	0	0
666	202273260064_R04C01	EPIC	DNA FT	Male	Osteosarcoma	Osteoblastic	OS (HG)		Yes	0.341874	Not validated (below threshold)	NA	Below threshold	OB	0.806	NA	Tibia	3	Bone	Primary	Biopsy	36	NA	Below threshold	0	0	0	0.001	0	0.001	0	0	0	0	0.002	0.001	0	0	0	0	0	0	0	0.001	0	0	0	0	0
667	202273260064_R05C01	EPIC	DNA FT	Male	Osteosarcoma	Osteoblastic and Chondroblastic	OS (HG)		Yes	0.436569	Not validated (below threshold)	NA	Below threshold	ES	0.843	NA	Fibula	3	Bone	Primary	Biopsy	23	alkaline phosphatase pos	Below threshold	0	0.001	0.001	0.001	0.001	0.002	0.001	0	0.002	0	0.001	0.003	0.001	0	0.001	0.001	0	0	0	0.002	0.001	0.001	0.001	0.001	0.843
668	202273260064_R06C01	EPIC	DNA FFPET	unknown	Osteosarcoma	unknown	OS (HG)		Yes	0.421085	Not validated (below threshold)	NA	Below threshold, but highest class matches diagnosis	OS_HG	0.537	NA	Unknown	Unknown	Bone	Primary	Biopsy	unknown	NA	Below threshold, but highest class matches diagnosis	0.003	0.004	0.005	0.042	0.005	0.007	0.004	0.001	0.018	0.002	0.005	0.015	0.001	0.002	0.007	0.007	0.005	0.002	0.002	0.015	0.009	0.004	0.002	0.008	0.004
669	202273260064_R07C01	EPIC	DNA FFPET	Male	Osteosarcoma	Osteoblastic and fibroblastic	OS (HG)		Yes	0.398834	Not validated (below threshold)	NA	Below threshold	USARC	0.101	NA	Femur	3	Bone	Primary	Biopsy	44	patchy positivity MNF116	Below threshold	0.004	0.014	0.008	0.061	0.007	0.007	0.006	0.001	0.03	0.003	0.003	0.019	0.003	0.004	0.006	0.013	0.021	0.006	0.003	0.028	0.024	0.007	0.005	0.017	0.009
670	202273260064_R08C01	EPIC	DNA FFPET	Male	Osteosarcoma	Osteoblastic	OS (HG)		Yes	0.541084	NA	No	Grp1- Classifier correct (concordant)	OS_HG	0.973	NA	Tibia	3	Bone	Primary	Biopsy	15	H3.3 G34W neg. alkaline phosphatase pos	Grp1- Classifier correct (concordant)	0	0	0	0.001	0	0	0	0	0.001	0	0	0	0	0	0	0	0	0	0	0.001	0	0.002	0	0	0
671	202273260065_R01C01	EPIC	DNA FT	Male	Osteosarcoma	Chondroblastic	OS (HG)		Yes	0.3673	NA	No	Grp1- Classifier correct (concordant)	OS_HG	0.985	NA	Tibia	3	Bone	Primary	Biopsy	17	NA	Grp1- Classifier correct (concordant)	0	0	0	0.001	0	0	0	0	0.001	0	0	0	0	0	0	0	0	0	0	0	0	0	0	0	0.003
672	202273260065_R02C01	EPIC	DNA FT	Male	Osteosarcoma	Chondroblastic	OS (HG)		Yes	0.504717	NA	No	Grp1- Classifier correct (concordant)	OS_HG	0.998	NA	Tibia	3	Bone	Primary	Biopsy	17	alkaline phosphatase pos	Grp1- Classifier correct (concordant)	0	0	0	0	0	0	0	0	0	0	0	0	0	0	0	0	0	0	0	0	0	0	0	0	0
673	202273260065_R03C01	EPIC	DNA FT	Male	Osteosarcoma	Osteoblastic	OS (HG)		Yes	0.442575	NA	No	Grp1- Classifier correct (concordant)	OS_HG	1	NA	Humerus	3	Bone	Primary	Biopsy	18	NA	Grp1- Classifier correct (concordant)	0	0	0	0	0	0	0	0	0	0	0	0	0	0	0	0	0	0	0	0	0	0	0	0	0
674	202273260065_R04C01	EPIC	DNA FT	Male	Osteosarcoma	Osteoblastic	OS (HG)		Yes	0.422113	NA	No	Grp1- Classifier correct (concordant)	OS_HG	1	NA	Tibia	3	Bone	Primary	Biopsy	17	alkaline phosphatase pos	Grp1- Classifier correct (concordant)	0	0	0	0	0	0	0	0	0	0	0	0	0	0	0	0	0	0	0	0	0	0	0	0	0
675	202273260065_R05C01	EPIC	DNA FT	Male	Osteosarcoma	Osteoblastic	OS (HG)		Yes	0.557439	NA	No	Grp1- Classifier correct (concordant)	OS_HG	0.986	NA	Tibia	3	Bone	Primary	Biopsy	9	NA	Grp1- Classifier correct (concordant)	0	0	0	0.001	0	0	0	0	0	0	0	0	0	0	0	0	0	0	0	0	0	0	0	0	0
676	202273260065_R06C01	EPIC	DNA FFPET	Male	Osteosarcoma	High grade NOS	OS (HG)		Yes	0.431459	NA	No	Grp1- Classifier correct (concordant)	OS_HG	1	NA	Tibia	3	Bone	Primary	Biopsy	14	alkaline phosphatase pos	Grp1- Classifier correct (concordant)	0	0	0	0	0	0	0	0	0	0	0	0	0	0	0	0	0	0	0	0	0	0	0	0	0
677	202273260065_R07C01	EPIC	DNA FFPET	Female	Osteosarcoma	High grade NOS	OS (HG)		Yes	0.54311	NA	No	Grp1- Classifier correct (concordant)	OS_HG	0.997	NA	Femur	3	Bone	Primary	Biopsy	9	alkaline phosphatase pos	Grp1- Classifier correct (concordant)	0	0	0	0	0	0	0	0	0	0	0	0	0	0	0	0	0	0	0	0	0	0	0	0	0
678	202273260065_R08C01	EPIC	DNA FFPET	Male	Osteosarcoma	Telangiectatic	OS (HG)		Yes	0.37712	NA	No	Grp1- Classifier correct (concordant)	OS_HG	1	NA	Femur	3	Bone	Primary	Biopsy	13	NA	Grp1- Classifier correct (concordant)	0	0	0	0	0	0	0	0	0	0	0	0	0	0	0	0	0	0	0	0	0	0	0	0	0
679	202273260066_R01C01	EPIC	DNA FT	Female	Osteosarcoma	Osteoblastic	OS (HG)		Yes	0.543121	NA	No	Grp1- Classifier correct (concordant)	OS_HG	1	NA	Tibia	3	Bone	Primary	Biopsy	14	alkaline phosphatase pos	Grp1- Classifier correct (concordant)	0	0	0	0	0	0	0	0	0	0	0	0	0	0	0	0	0	0	0	0	0	0	0	0	0
680	202273260066_R02C01	EPIC	DNA FT	Male	Osteosarcoma	Osteoblastic	OS (HG)		Yes	0.397861	NA	No	Grp1- Classifier correct (concordant)	OS_HG	0.999	NA	Femur	3	Bone	Primary	Biopsy	19	NA	Grp1- Classifier correct (concordant)	0	0	0	0	0	0	0	0	0	0	0	0	0	0	0	0	0	0	0	0	0	0	0	0	0
681	202273260066_R03C01	EPIC	DNA FT	Female	Osteosarcoma	Osteoblastic	OS (HG)		Yes	0.514921	Not validated (below threshold)	NA	Below threshold, but highest class matches diagnosis	OS_HG	0.558	NA	Femur	3	Bone	Primary	Biopsy	12	NA	Below threshold, but highest class matches diagnosis	0.002	0.004	0.002	0.019	0.004	0.002	0.003	0	0.006	0.001	0.002	0.006	0.002	0.002	0.003	0.003	0.002	0.002	0.003	0.008	0.004	0.004	0.002	0.003	0.005
511	202262730112_R05C01	EPIC	DNA FT	Male	Osteosarcoma	Telangiectatic	OS (HG)		Yes	0.425409	Histology and radiology- typical features of OS. Clinical- primary bone tumour	No	Grp2- Discrepant (with evidence)	CTRL_MUS	0.984	NA	Femur	3	Bone	Primary	Resection	21	NA	Grp2- Discrepant (with evidence)	0	0	0	0.002	0.001	0	0	0	0.001	0	0	0.001	0	0	0	0	0	0.984	0	0	0	0	0	0	0
683	202273260066_R05C01	EPIC	Blood	NA	Blood	NA	Ctrl		Yes	0.320341	NA	No	Grp1- Classifier correct (concordant)	CTRL_BLOOD	0.989	NA	Control	NA	Control	NA	Control (blood)	Control	NA	Grp1- Classifier correct (concordant)	0	0	0	0.001	0	0	0	0	0	0	0	0	0	0	0	0	0.989	0	0	0	0	0	0	0	0
684	202273260066_R06C01	EPIC	DNA FFPET	Female	Osteosarcoma	Pleomorphic	OS (HG)		Yes	0.545813	Not validated (below threshold)	NA	Below threshold, but highest class matches diagnosis	OS_HG	0.224	NA	Femur	3	Bone	Primary	Biopsy	12	NA	Below threshold, but highest class matches diagnosis	0.002	0.01	0.006	0.054	0.006	0.005	0.006	0.001	0.021	0.002	0.003	0.022	0.003	0.003	0.004	0.018	0.006	0.004	0.003	0.035	0.025	0.007	0.006	0.013	0.016
685	202273260066_R07C01	EPIC	DNA FFPET	Male	Osteosarcoma	Osteoblastic	OS (HG)		Yes	0.38975	NA	No	Grp1- Classifier correct (concordant)	OS_HG	0.999	NA	Femur	3	Bone	Primary	Biopsy	12	NA	Grp1- Classifier correct (concordant)	0	0	0	0	0	0	0	0	0	0	0	0	0	0	0	0	0	0	0	0	0	0	0	0	0
686	202273260066_R08C01	EPIC	DNA FFPET	Female	Osteosarcoma	Telangiectatic	OS (HG)		Yes	0.388967	NA	No	Grp1- Classifier correct (concordant)	OS_HG	0.963	NA	Humerus	3	Bone	Primary	Biopsy	16	NA	Grp1- Classifier correct (concordant)	0	0	0	0.002	0	0.001	0	0	0.001	0	0.003	0.001	0	0	0.001	0	0	0	0	0.001	0	0	0	0	0.001
687	202273260080_R01C01	EPIC	DNA FT	Male	Alveolar soft part sarcoma	NA	ASPS		Yes	0.371797	NA	No	Grp1- Classifier correct (concordant)	ASPS	0.961	NA	Thigh	3	ST	Primary	Resection	41	NA	Grp1- Classifier correct (concordant)	0	0	0	0	0.961	0	0	0	0.001	0	0	0.001	0	0	0	0	0	0	0	0.001	0	0	0	0	0.001
688	202273260080_R02C01	EPIC	DNA FT	Female	Alveolar soft part sarcoma	NA	ASPS		Yes	0.374086	NA	No	Grp1- Classifier correct (concordant)	ASPS	0.992	NA	Shoulder	3	ST	Primary	Resection	18	NA	Grp1- Classifier correct (concordant)	0	0	0	0	0.992	0	0	0	0	0	0	0	0	0	0	0	0	0	0	0	0	0	0	0	0
689	202273260080_R03C01	EPIC	DNA FT	Female	Alveolar soft part sarcoma	NA	ASPS		Yes	0.342074	Molecular- TFE3 rearrangement	NA	Below threshold	AFH	0.305	NA	Calf	3	ST	Primary	Resection	27	NA	Below threshold	0.305	0.003	0.002	0.011	0.011	0.002	0.003	0	0.016	0.001	0.002	0.002	0	0.002	0.015	0.001	0.001	0.001	0.02	0.005	0.002	0.005	0.004	0.002	0.015
690	202273260080_R04C01	EPIC	DNA FT	Male	Alveolar soft part sarcoma	NA	ASPS		Yes	0.417942	NA	No	Grp1- Classifier correct (concordant)	ASPS	1	NA	Thigh	3	ST	Primary	Resection	23	NA	Grp1- Classifier correct (concordant)	0	0	0	0	1	0	0	0	0	0	0	0	0	0	0	0	0	0	0	0	0	0	0	0	0
691	202273260080_R05C01	EPIC	DNA FT	Female	Alveolar soft part sarcoma	NA	ASPS		Yes	0.479044	NA	No	Grp1- Classifier correct (concordant)	ASPS	0.994	NA	Retroperitoneal	3	ST	Primary	Resection	25	NA	Grp1- Classifier correct (concordant)	0	0	0	0	0.994	0	0	0	0	0	0	0	0	0	0	0	0	0	0	0	0	0	0	0	0
692	202273260080_R06C01	EPIC	DNA FT	Male	Alveolar soft part sarcoma	NA	ASPS		Yes	0.363311	NA	No	Grp1- Classifier correct (concordant)	ASPS	0.999	NA	Ankle	No info	ST	Primary	Resection	34	NA	Grp1- Classifier correct (concordant)	0	0	0	0	0.999	0	0	0	0	0	0	0	0	0	0	0	0	0	0	0	0	0	0	0	0
693	202273260080_R07C01	EPIC	DNA FT	Male	Alveolar soft part sarcoma	NA	ASPS		Yes	0.351318	NA	No	Grp1- Classifier correct (concordant)	ASPS	0.903	NA	Leg	No info	ST	Primary	Resection	29	NA	Grp1- Classifier correct (concordant)	0.002	0	0.001	0.002	0.903	0	0	0	0.001	0	0	0.001	0	0	0.001	0	0	0	0.001	0.001	0	0	0.003	0	0.003
694	202273260080_R08C01	EPIC	DNA FT	Male	Alveolar soft part sarcoma	NA	ASPS		Yes	0.43851	NA	No	Grp1- Classifier correct (concordant)	ASPS	0.999	NA	Antecubital fossa	No info	ST	Primary	Resection	42	NA	Grp1- Classifier correct (concordant)	0	0	0	0	0.999	0	0	0	0	0	0	0	0	0	0	0	0	0	0	0	0	0	0	0	0
573	202262730196_R06C01	EPIC	DNA FT	Female	Osteosarcoma	Radiation-induced in the setting of Li-Fraumeni's syndrome	OS (HG)		Yes	0.288311	Clinical- primary bone lesion and germline TP53 mutation	No	Grp2- Discrepant (with evidence)	IMT	0.954	NA	Ischium	NA	Bone	Primary	Resection	5	H3.3 G34W neg	Grp2- Discrepant (with evidence)	0.001	0	0	0.002	0	0	0	0	0	0.001	0	0	0	0	0.016	0	0	0	0	0	0	0	0	0	0
656	202273260060_R02C01	EPIC	DNA FT	Female	Osteosarcoma	Osteoblastic	OS (HG)		Yes	0.454788	Clinical- primary bone tumour. Histology- minimal/no osteoid	No	Grp2- Discrepant (with evidence)	USARC	1	NA	Femur	3	Bone	Primary	Biopsy	13	alkaline phosphatase pos	Grp2- Discrepant (with evidence)	0	0	0	0	0	0	0	0	0	0	0	0	0	0	0	0	0	0	0	0	0	0	0	0	0
697	202273260111_R03C01	EPIC	DNA FT	Female	Osteosarcoma	Chondroblastic	OS (HG)		Yes	0.601124	NA	No	Grp1- Classifier correct (concordant)	OS_HG	0.999	NA	Femur	3	Bone	Primary	Biopsy	13	NA	Grp1- Classifier correct (concordant)	0	0	0	0	0	0	0	0	0	0	0	0	0	0	0	0	0	0	0	0	0	0	0	0	0
698	202273260111_R04C01	EPIC	DNA FT	Female	Osteosarcoma	Osteoblastic	OS (HG)		Yes	0.558408	NA	No	Grp1- Classifier correct (concordant)	OS_HG	0.999	NA	Tibia	3	Bone	Primary	Biopsy	16	H3.3 G34W neg. alkaline phosphatase pos	Grp1- Classifier correct (concordant)	0	0	0	0	0	0	0	0	0	0	0	0	0	0	0	0	0	0	0	0	0	0	0	0	0
699	202273260111_R05C01	EPIC	Blood	NA	Blood	NA	Ctrl		Yes	0.308399	NA	No	Grp1- Classifier correct (concordant)	CTRL_BLOOD	0.986	NA	Control	NA	Control	NA	Control (blood)	Control	NA	Grp1- Classifier correct (concordant)	0	0	0	0.001	0	0	0	0	0.001	0	0	0	0	0	0	0	0.986	0	0	0	0	0	0	0	0
700	202273260111_R06C01	EPIC	DNA FFPET	Male	Osteosarcoma	Osteoblastic and Chondroblastic	OS (HG)		Yes	0.530303	Not validated (below threshold)	NA	Below threshold, but highest class matches diagnosis	OS_HG	0.527	NA	Humerus	3	Bone	Primary	Biopsy	15	alkaline phosphatase pos	Below threshold, but highest class matches diagnosis	0.001	0.004	0.004	0.043	0.004	0.005	0.004	0	0.015	0.001	0.002	0.02	0.001	0.002	0.002	0.011	0.003	0.003	0.002	0.02	0.014	0.005	0.003	0.006	0.003
701	202273260111_R07C01	EPIC	DNA FFPET	Female	Osteosarcoma	Osteoblastic	OS (HG)		Yes	0.419211	NA	No	Grp1- Classifier correct (concordant)	OS_HG	1	NA	Humerus	3	Bone	Primary	Biopsy	6	H3.3 G34W neg. alkaline phosphatase pos	Grp1- Classifier correct (concordant)	0	0	0	0	0	0	0	0	0	0	0	0	0	0	0	0	0	0	0	0	0	0	0	0	0
702	202273260111_R08C01	EPIC	DNA FFPET	Male	Osteosarcoma	Telangiectatic	OS (HG)		Yes	0.439599	Not validated (below threshold)	NA	Below threshold, but highest class matches diagnosis	OS_HG	0.667	NA	Femur	3	Bone	Primary	Biopsy	19	NA	Below threshold, but highest class matches diagnosis	0.002	0.006	0	0.002	0.001	0	0	0	0.002	0	0	0	0	0	0.001	0	0	0	0.002	0.001	0.001	0.002	0	0	0.002
703	202273260117_R01C01	EPIC	DNA FT	Male	Giant Cell Tumour of Bone	Conventional	GCTB		Yes	0.449481	Not validated (below threshold)	NA	Below threshold	OS_HG	0.335	NA	Foot	NA	Bone	Primary	Resection	36	H3.3 G34W neg	Below threshold	0.001	0.003	0.003	0.009	0.002	0.031	0.003	0	0.01	0.001	0.037	0.148	0.002	0.003	0.009	0.003	0.002	0.002	0.006	0.01	0.005	0.003	0.002	0.005	0.002
682	202273260066_R04C01	EPIC	DNA FT	Male	Osteosarcoma	Fibroblastic. Rothmund-Thompson syndrome	OS (HG)		Yes	0.460349	Clinical- primary bone tumour, Histology- typical chondroblastic osteosarcoma	No	Grp2- Discrepant (with evidence)	USARC	0.999	NA	Fibula	3	Bone	Primary	Biopsy	21	alkaline phosphatase neg	Grp2- Discrepant (with evidence)	0	0	0	0	0	0	0	0	0	0	0	0	0	0	0	0	0	0	0	0	0	0	0	0	0
705	202273260117_R03C01	EPIC	DNA FT	Male	Giant Cell Tumour of Bone	Conventional	GCTB		Yes	0.300191	Not validated (below threshold)	NA	Below threshold	CSA_IDH_GROUP_B	0.471	NA	Tibia	NA	Bone	Primary	Resection	30	H3.3 G34W neg	Below threshold	0.025	0.001	0.001	0.002	0.002	0.003	0.001	0	0.009	0	0.097	0.001	0	0.001	0.471	0.001	0.001	0.001	0.02	0.002	0.001	0.002	0.002	0.001	0.005
706	202273260117_R04C01	EPIC	DNA FT	Male	Giant Cell Tumour of Bone	Conventional	GCTB		Yes	0.342433	Not validated (below threshold)	NA	Below threshold	OS_HG	0.118	NA	Index finger	NA	Bone	Primary	Resection	40	H3.3 G34W neg	Below threshold	0.006	0.005	0.006	0.03	0.011	0.082	0.005	0.001	0.031	0.003	0.11	0.05	0.001	0.004	0.083	0.004	0.004	0.003	0.011	0.015	0.007	0.006	0.007	0.007	0.005
707	202273260117_R05C01	EPIC	DNA FT	Male	Giant Cell Tumour of Bone	Conventional	GCTB		Yes	0.286936	NA	No	Grp1- Classifier correct (concordant)	GCTB	0.967	NA	Tibia	NA	Bone	Primary	Resection	65	H3.3 G34W pos	Grp1- Classifier correct (concordant)	0	0	0	0.001	0	0	0	0	0.001	0	0	0	0.006	0	0.002	0	0	0	0	0	0	0	0	0	0.001
708	202273260117_R06C01	EPIC	DNA FT	Male	Giant Cell Tumour of Bone	Conventional	GCTB		Yes	0.352465	NA	No	Grp1- Classifier correct (concordant)	GCTB	0.998	NA	Femur	NA	Bone	Primary	Resection	34	H3.3 G34W pos	Grp1- Classifier correct (concordant)	0	0	0	0	0	0	0	0	0	0	0	0	0.001	0	0	0	0	0	0	0	0	0	0	0	0
709	202273260117_R07C01	EPIC	DNA FT	Female	Phosphaturic mesenchymal tumor (PMT)	NA	PMT		No	0.467491	Not validated (below threshold)	NA	Below threshold	CSA_GROUP_A	0.135	NA	Acetabulum	No info	Bone	Primary	Biopsy	65	NA	Below threshold	0.002	0.006	0.007	0.04	0.006	0.026	0.008	0.001	0.023	0.002	0.012	0.135	0.003	0.005	0.009	0.01	0.004	0.004	0.005	0.081	0.014	0.007	0.004	0.024	0.004
695	202273260111_R01C01	EPIC	DNA FT	Female	Osteosarcoma	Chondroblastic	OS (HG)		Yes	0.47563	Clinical- primary bone tumour, Histology- typical OS	No	Grp2- Discrepant (with evidence)	USARC	0.998	NA	Femur	3	Bone	Primary	Biopsy	11	NA	Grp2- Discrepant (with evidence)	0	0	0	0	0	0	0	0	0	0	0	0	0	0	0	0	0	0	0.001	0	0	0	0	0	0
711	202273260143_R01C01	EPIC	DNA FT	Male	Osteosarcoma	Osteoblastic	OS (HG)		Yes	0.426208	NA	No	Grp1- Classifier correct (concordant)	OS_HG	0.939	NA	Femur	3	Bone	Primary	Biopsy	24	alkaline phosphatase pos	Grp1- Classifier correct (concordant)	0	0	0	0	0	0	0	0	0	0	0	0	0	0	0	0	0	0	0	0	0	0	0	0	0
712	202273260143_R02C01	EPIC	DNA FT	Male	Osteosarcoma	High grade NOS	OS (HG)		Yes	0.284334	Not validated (below threshold)	NA	Below threshold, but highest class matches diagnosis	OS_HG	0.554	NA	Femur	3	Bone	Primary	Biopsy	21	alkaline phosphatase pos	Below threshold, but highest class matches diagnosis	0.015	0.001	0.001	0.038	0.001	0.001	0.001	0	0.041	0.142	0	0.001	0	0.001	0.038	0.001	0.001	0.001	0	0.001	0.001	0.001	0.001	0.001	0.004
713	202273260143_R03C01	EPIC	DNA FT	Female	Osteosarcoma	Chondroblastic	OS (HG)		Yes	0.437222	Not validated (below threshold)	NA	Below threshold, but highest class matches diagnosis	OS_HG	0.761	NA	Ilium	3	Bone	Primary	Biopsy	15	alkaline phosphatase pos	Below threshold, but highest class matches diagnosis	0.001	0.002	0.002	0.009	0.002	0.003	0.002	0	0.005	0	0.006	0.012	0	0.001	0.004	0.002	0.001	0.001	0.002	0.006	0.003	0.002	0.001	0.002	0.001
714	202273260143_R04C01	EPIC	DNA FT	Male	Osteosarcoma	Osteoblastic and Chondroblastic	OS (HG)		Yes	0.396781	NA	No	Grp1- Classifier correct (concordant)	OS_HG	0.998	NA	Femur	3	Bone	Primary	Biopsy	20	Alkaline phosphatase - non-contributory.	Grp1- Classifier correct (concordant)	0	0	0	0	0	0	0	0	0	0	0	0	0	0	0	0	0	0	0	0	0	0	0	0	0
715	202273260143_R05C01	EPIC	Blood	NA	Blood	NA	Ctrl		Yes	0.339839	NA	No	Grp1- Classifier correct (concordant)	CTRL_BLOOD	0.991	NA	Control	NA	Control	NA	Control (blood)	Control	NA	Grp1- Classifier correct (concordant)	0	0	0	0.001	0	0	0	0	0	0	0	0	0	0	0	0	0.991	0	0	0	0	0	0	0	0
716	202273260143_R06C01	EPIC	DNA FFPET	Female	Osteosarcoma	Osteoblastic and Chondroblastic	OS (HG)		Yes	0.513769	Not validated (below threshold)	NA	Below threshold, but highest class matches diagnosis	OS_HG	0.29	NA	Ilium	3	Bone	Primary	Biopsy	22	NA	Below threshold, but highest class matches diagnosis	0.002	0.007	0.005	0.062	0.007	0.006	0.006	0.001	0.021	0.002	0.003	0.022	0.001	0.002	0.004	0.013	0.005	0.004	0.003	0.025	0.02	0.007	0.006	0.008	0.012
717	202273260143_R07C01	EPIC	DNA FFPET	Female	Osteosarcoma	Pleomorphic	OS (HG)		Yes	0.37632	Not validated (below threshold)	NA	Below threshold, but highest class matches diagnosis	OS_HG	0.577	NA	Femur	3	Bone	Primary	Biopsy	16	H3.3 G34W neg	Below threshold, but highest class matches diagnosis	0.002	0.001	0	0.011	0.001	0.001	0	0	0.002	0.002	0	0.001	0	0	0.028	0.001	0.001	0	0	0.001	0.001	0.001	0	0.001	0
718	202273260143_R08C01	EPIC	DNA FFPET	Female	Osteosarcoma	Telangiectatic	OS (HG)		Yes	0.418742	NA	No	Grp1- Classifier correct (concordant)	OS_HG	0.974	NA	Femur	3	Bone	Primary	Biopsy	30	H3.3 G34W neg	Grp1- Classifier correct (concordant)	0	0	0	0.001	0	0	0	0	0.001	0	0.004	0	0	0	0.001	0	0	0	0	0	0	0	0	0	0
719	202273260229_R01C01	EPIC	DNA FT	Male	Dermatofibrosarcoma protuberans	NA	DFSP		Yes	0.525448	Molecular- COL1A1-PDGFB fusion	NA	Below threshold	SARC_MPNST_LIKE	0.599	NA	Calf	3	ST	Primary	Resection	50	COL1A1/PDGFB positive on FISH	Below threshold	0	0	0	0.002	0	0	0	0	0	0	0	0	0	0	0	0	0	0	0	0.334	0.001	0	0	0	0
696	202273260111_R02C01	EPIC	DNA FT	Male	Osteosarcoma	High grade NOS	OS (HG)		Yes	0.3961	Clinical- primary bone tumour. Histology- minimal/no osteoid	No	Grp2- Discrepant (with evidence)	USARC	0.974	NA	Tibia	3	Bone	Primary	Biopsy	11	alkaline phosphatase pos	Grp2- Discrepant (with evidence)	0.005	0	0	0.001	0	0	0	0	0	0	0	0	0	0	0.001	0	0	0	0.001	0	0	0	0	0	0
722	202273260229_R05C01	EPIC	DNA FT	Male	EWSR1-NFATC2 rearranged sarcoma	NA	EWSR1-NFATC2		No	0.455485	Not validated (below threshold)	NA	Below threshold	EHE	0.12	NA	Forearm	2	ST	Primary	Resection	35	EWSR1-NFAC2 fusion	Below threshold	0.005	0.006	0.007	0.045	0.028	0.007	0.009	0.001	0.031	0.004	0.006	0.074	0.005	0.007	0.009	0.01	0.004	0.004	0.009	0.023	0.012	0.007	0.12	0.011	0.016
780	203257030093_R01C01	EPIC	DNA FT	Female	Osteosarcoma	Osteoblastic and Chondroblastic	OS (HG)		Yes	0.686559	Histology- classical chondroblastic osteosarcoma. Clinical- primary bone tumour	No	Grp2- Discrepant (with evidence)	MPNST	0.996	NA	Hip	3	Bone	Primary	Resection	69	Nil	Grp2- Discrepant (with evidence)	0	0	0	0	0	0	0	0	0	0	0	0	0	0	0	0	0	0	0	0	0	0	0	0	0
724	202273260229_R08C01	EPIC	DNA FT	Female	PEComa	NA	PEComa		No	0.377048	Not validated (below threshold)	NA	Below threshold	USARC	0.102	NA	Thigh	No info	ST	Primary	Resection	69	TFE-3 and Melan A pos	Below threshold	0.004	0.006	0.025	0.08	0.028	0.01	0.009	0.001	0.023	0.002	0.008	0.035	0.001	0.004	0.011	0.007	0.004	0.004	0.005	0.03	0.014	0.007	0.011	0.01	0.006
725	202273260231_R01C01	EPIC	DNA FT	Female	PEComa	NA	PEComa		No	0.32408	Not validated (below threshold)	NA	Below threshold	USARC	0.298	NA	Tibia	3	Bone	Primary	Resection	49	HMB45 pos	Below threshold	0.011	0.003	0.002	0.012	0.003	0.002	0.002	0	0.017	0.01	0.001	0.003	0.145	0	0.025	0.002	0.002	0.001	0.003	0.003	0.003	0.003	0.003	0.003	0.02
726	202273260231_R02C01	EPIC	DNA FT	Male	PEComa	NA	PEComa		No	0.360245	Not validated (below threshold)	NA	Below threshold	WDLS_DDLS	0.473	NA	Vertebra	No info	Bone/ST	Primary	Resection	27	S100 and HMB45 pos	Below threshold	0.013	0.002	0.002	0.003	0.021	0.002	0.003	0	0.006	0.001	0.007	0.002	0	0.002	0.011	0.001	0.001	0.001	0.029	0.005	0.002	0.004	0.007	0.002	0.015
727	202273260231_R03C01	EPIC	DNA FT	Male	PEComa	NA	PEComa		No	0.278744	Histology- high grade malignant tumour with nests of epithelioid cells. IHC- Focal HMB45 expression	No	Grp2- Discrepant (with evidence)	USARC	0.952	NA	Thigh	3	ST	Primary	Resection	70	HMB45, MNF116 and desmin pos	Grp2- Discrepant (with evidence)	0.027	0	0	0	0	0	0	0	0	0	0	0	0	0	0.001	0	0	0	0	0	0	0	0	0	0
728	202273260231_R04C01	EPIC	DNA FT	Male	PEComa	NA	PEComa		No	0.428866	Not validated (below threshold)	NA	Below threshold	ASPS	0.185	NA	Ilium	NA	Bone	Primary	Resection	39	HMB45 pos	Below threshold	0.004	0.007	0.008	0.019	0.185	0.006	0.018	0.001	0.022	0.002	0.005	0.039	0.002	0.004	0.007	0.006	0.004	0.005	0.007	0.02	0.009	0.008	0.004	0.018	0.01
729	202273260231_R05C01	EPIC	DNA FT	Female	PEComa	NA	PEComa		No	0.585003	Not validated (below threshold)	NA	Below threshold	WDLS_DDLS	0.149	NA	Femur	3	Bone	Primary	Resection	27	HMB45 pos	Below threshold	0.006	0.013	0.006	0.04	0.013	0.005	0.007	0.001	0.025	0.006	0.004	0.009	0.004	0.008	0.009	0.005	0.004	0.02	0.006	0.013	0.009	0.009	0.006	0.009	0.02
730	202273260231_R06C01	EPIC	DNA FT	Female	PEComa	NA	PEComa		No	0.550221	Not validated (below threshold)	NA	Below threshold	USARC	0.867	NA	Thigh	3	ST	Primary	Resection	51	Melan A and SMA pos.	Below threshold	0.001	0.001	0.001	0.002	0.018	0	0.001	0	0.002	0	0	0.001	0	0	0.001	0	0	0	0.001	0.001	0.001	0.001	0.001	0.001	0.005
731	202273260231_R07C01	EPIC	DNA FT	Female	PEComa	NA	PEComa		No	0.496133	Not validated (below threshold)	NA	Below threshold	EMCS	0.153	NA	Hemipelvis	No info	Bone	Primary	Resection	60	NA	Below threshold	0.002	0.006	0.032	0.052	0.007	0.005	0.026	0.001	0.019	0.002	0.004	0.054	0.002	0.003	0.004	0.011	0.004	0.005	0.003	0.034	0.013	0.005	0.004	0.153	0.005
732	202273260231_R08C01	EPIC	Blood	NA	Blood	NA	Ctrl		Yes	0.305775	NA	No	Grp1- Classifier correct (concordant)	CTRL_BLOOD	0.962	NA	Control	NA	Control	NA	Control (blood)	Control	NA	Grp1- Classifier correct (concordant)	0	0	0	0.003	0	0	0	0	0.001	0	0	0.001	0	0	0	0.001	0.962	0	0	0.001	0.001	0	0	0.001	0
733	203212860167_R01C01	EPIC	DNA FT	Female	Giant Cell Tumour of Bone	Malignant	H3.3mut		No	0.3325	Not validated (below threshold)	NA	Below threshold	GCTB	0.857	NA	Femur	NA	Bone	Primary	Resection	38	G34W +	Below threshold	0	0.001	0	0.001	0	0	0	0	0.002	0	0	0	0.049	0	0	0	0	0	0	0.001	0.001	0	0	0	0.013
734	203212860167_R02C01	EPIC	DNA FT	Male	Giant Cell Tumour of Bone	Chondroblastic	GCTB		Yes	0.256233	IHC- G34W positive	NA	Below threshold	AFH	0.228	NA	Tibia	NA	Bone	Primary	Resection	23	G34W +, Revox2 -	Below threshold	0.228	0.002	0.002	0.065	0.003	0.005	0.002	0	0.073	0.012	0.002	0.004	0.003	0	0.126	0.002	0.003	0.002	0.001	0.005	0.004	0.002	0.003	0.003	0.004
735	203212860167_R03C01	EPIC	DNA FT	Male	Chondroblastoma	NA	CB		Yes	0.326392	NA	No	Grp1- Classifier correct (concordant)	CB	0.968	NA	Humerus	NA	Bone	Primary	Resection	22	K36M +, G34W -	Grp1- Classifier correct (concordant)	0	0	0	0.002	0	0.968	0	0	0.001	0	0.001	0.006	0	0	0.003	0	0	0	0	0	0	0	0	0	0
736	203212860167_R04C01	EPIC	DNA FT	Male	Myxofibrosarcoma	NA	MFS		Yes	0.489185	NA	No	Grp1- Classifier correct (concordant)	USARC	0.999	NA	Thigh	3	ST	Local recurrence	Resection	51	CD34 positive	Grp1- Classifier correct (concordant)	0	0	0	0	0	0	0	0	0	0	0	0	0	0	0	0	0	0	0	0	0	0	0	0	0
737	203212860167_R05C01	EPIC	DNA FT	Male	Myxofibrosarcoma	NA	MFS		Yes	0.315142	Not validated (below threshold)	NA	Below threshold, but highest class matches diagnosis	USARC	0.73	NA	leg	3	ST	Primary	Resection	75	STAT6 -. CD34 positive	Below threshold, but highest class matches diagnosis	0.007	0.001	0.001	0.008	0.003	0.002	0.001	0	0.003	0.002	0.001	0.002	0	0.001	0.014	0.001	0.001	0.001	0.002	0.002	0.001	0.002	0.002	0.001	0.013
784	203257030093_R05C01	EPIC	DNA FT	Male	Osteosarcoma	Osteoblastic and Fibroblastic	OS (HG)		Yes	0.399743	Clinical- primary bone tumour, Histology- typical osteoblastic osteosarcoma	No	Grp2- Discrepant (with evidence)	USARC	0.963	NA	Tibia	3	Bone	Primary	Resection	42	Nil	Grp2- Discrepant (with evidence)	0.001	0	0	0	0	0	0	0	0	0	0	0	0	0	0	0	0	0	0.001	0	0	0	0	0	0.001
739	203212860167_R07C01	EPIC	DNA FT	NA	Normal muscle	Muscle	Ctrl		Yes	0.384385	Not validated (below threshold)	NA	Below threshold, but highest class matches diagnosis	CTRL_MUS	0.817	NA	NA	NA	ST	NA	Resection	Control	NA	Below threshold, but highest class matches diagnosis	0	0.001	0.002	0.011	0.029	0.001	0.001	0	0.005	0	0.001	0.007	0	0.001	0.001	0.001	0.001	0.817	0.001	0.005	0.002	0.001	0.001	0.003	0.002
740	203212860167_R08C01	EPIC	Blood	NA	Normal tissue	NA	Ctrl		Yes	0.324582	NA	No	Grp1- Classifier correct (concordant)	CTRL_BLOOD	0.993	NA	Control	NA	Control	NA	Control (blood)	Control	NA	Grp1- Classifier correct (concordant)	0	0	0	0	0	0	0	0	0	0	0	0	0	0	0	0	0.993	0	0	0	0	0	0	0	0
741	203212860245_R01C01	EPIC	DNA FT	Female	Chordoma	Conventional	CHORD		Yes	0.26247	IHC- Brachyury +	NA	Below threshold	IMT	0.318	NA	Sacrum	NA	Bone	Primary	Resection	67	Cam5.2 +, CK18 +, Brachyury +, EMA +, S100 +	Below threshold	0.05	0.002	0.002	0.017	0.004	0.003	0.002	0	0.04	0.006	0.002	0.004	0	0.002	0.313	0.001	0.001	0.001	0.002	0.003	0.002	0.002	0.004	0.002	0.003
742	203212860245_R02C01	EPIC	DNA FT	Female	Chordoma	Conventional	CHORD		Yes	0.297206	Not validated (below threshold)	NA	Below threshold, but highest class matches diagnosis	CHORD	0.891	NA	Sacrum	NA	Bone	Primary	Resection	65	MNF116 +, Brachyury +, S100 +, Low ki67	Grp1- Classifier correct (concordant)	0.004	0.001	0.001	0.004	0.001	0.001	0.001	0	0.891	0.005	0.001	0.002	0	0.001	0.012	0	0	0	0.001	0.002	0.001	0.001	0.001	0.001	0.003
743	203212860245_R03C01	EPIC	DNA FT	Male	Chordoma	Conventional	CHORD		Yes	0.48536	NA	No	Grp1- Classifier correct (concordant)	CHORD	1	NA	Coccyx	NA	Bone	Primary	Resection	65	EGFR +, Brachyury +	Grp1- Classifier correct (concordant)	0	0	0	0	0	0	0	0	1	0	0	0	0	0	0	0	0	0	0	0	0	0	0	0	0
744	203212860245_R04C01	EPIC	DNA FT	Male	Chordoma	Conventional	CHORD		Yes	0.269707	Molec + IHC: Brachyury+ (low level polysomy)	NA	Below threshold	LCH	0.284	NA	Vertebra	NA	Bone	Primary	Resection	33	Brachyury+ (low level polysomy)	Below threshold	0.005	0.003	0.003	0.09	0.006	0.006	0.002	0	0.056	0.022	0.002	0.007	0	0.002	0.075	0.004	0.006	0.002	0.001	0.007	0.005	0.002	0.005	0.003	0.004
745	203212860245_R05C01	EPIC	DNA FT	Male	Chordoma	Conventional	CHORD		Yes	0.323256	NA	No	Grp1- Classifier correct (concordant)	CHORD	0.971	NA	Coccyx	NA	Bone	Primary	Resection	69	MNF116 +, Brachyury +	Grp1- Classifier correct (concordant)	0	0	0	0.001	0	0	0	0	0.971	0	0	0.001	0	0	0.002	0	0	0	0	0.001	0	0	0	0	0.001
746	203212860245_R06C01	EPIC	DNA FT	Female	Chordoma	Conventional	CHORD		Yes	0.330812	NA	No	Grp1- Classifier correct (concordant)	CHORD	0.973	NA	Coccyx	NA	Bone	Primary	Resection	50	MNF116 +, Brachyury +, INI-1 +	Grp1- Classifier correct (concordant)	0	0	0	0.001	0	0	0	0	0.973	0	0	0.001	0	0	0.001	0	0	0	0	0.001	0	0	0	0	0.001
747	203212860245_R07C01	EPIC	DNA FT	Male	Chordoma	Conventional	CHORD		Yes	0.564473	NA	No	Grp1- Classifier correct (concordant)	CHORD	0.977	NA	Sacrum	NA	Bone	Primary	Resection	58	MNF116 +, Brachyury +	Grp1- Classifier correct (concordant)	0	0	0	0.001	0	0	0	0	0.977	0	0	0.001	0	0	0	0	0	0	0	0.001	0.001	0	0	0	0
748	203212860245_R08C01	EPIC	Blood	NA	Normal tissue	NA	Ctrl		Yes	0.315135	NA	No	Grp1- Classifier correct (concordant)	CTRL_BLOOD	0.993	NA	Control	NA	Control	NA	Control (blood)	Control	NA	Grp1- Classifier correct (concordant)	0	0	0	0	0	0	0	0	0	0	0	0	0	0	0	0	0.993	0	0	0	0	0	0	0	0
749	203218680032_R01C01	EPIC	DNA FT	Female	Chordoma	Conventional	CHORD		Yes	0.499364	NA	No	Grp1- Classifier correct (concordant)	CHORD	0.982	NA	Vertebra	NA	Bone	Metastasis	Resection	50	MNF116 +, EMA +, Brachyury +, S100 -	Grp1- Classifier correct (concordant)	0	0	0	0.001	0	0	0	0	0.982	0	0	0.001	0	0	0	0	0	0	0	0.001	0.001	0	0	0	0
750	203218680032_R02C01	EPIC	DNA FT	Male	Chordoma	Conventional	CHORD		Yes	0.520246	NA	No	Grp1- Classifier correct (concordant)	CHORD	0.994	NA	Sacrum	NA	Bone	Primary	Resection	69	S100 +, MF116 +	Grp1- Classifier correct (concordant)	0	0	0	0	0	0	0	0	0.994	0	0	0	0	0	0	0	0	0	0	0	0	0	0	0	0
751	203218680032_R03C01	EPIC	DNA FT	Female	Chordoma	Conventional	CHORD		Yes	0.433156	NA	No	Grp1- Classifier correct (concordant)	CHORD	0.999	NA	Sacrum	NA	Bone	Primary	Resection	64	Brachyury +	Grp1- Classifier correct (concordant)	0	0	0	0	0	0	0	0	0.999	0	0	0	0	0	0	0	0	0	0	0	0	0	0	0	0
752	203218680032_R04C01	EPIC	DNA FT	Male	Chordoma	Conventional	CHORD		Yes	0.337872	NA	No	Grp1- Classifier correct (concordant)	CHORD	0.985	NA	Sacrum	NA	Bone	Primary	Resection	61	EGFR +, Brachyury +, INI-1 +	Grp1- Classifier correct (concordant)	0	0	0	0.001	0	0	0	0	0.985	0	0	0.001	0	0	0	0	0	0	0	0	0	0	0	0	0
753	203218680032_R05C01	EPIC	DNA FT	Male	Chordoma	Conventional	CHORD		Yes	0.261751	IHC- Brachyury +	NA	Below threshold	CSA_IDH_GROUP_B	0.445	NA	Pelvis	NA	Bone	Local recurrence	Resection	67	MNF116 +, Cam5.2 +, Brachyury +, EMA +, S100 +	Below threshold	0.003	0.001	0.001	0.019	0.002	0.002	0.001	0	0.069	0.049	0.001	0.002	0	0.001	0.445	0.001	0.001	0	0	0.001	0.001	0.001	0.001	0.001	0.002
754	203218680032_R06C01	EPIC	DNA FT	Male	Chordoma	Conventional	CHORD		Yes	0.453788	NA	No	Grp1- Classifier correct (concordant)	CHORD	0.999	NA	Sacrum	NA	Bone	Primary	Resection	66	MNF116 +, Brachyury +, S100 +	Grp1- Classifier correct (concordant)	0	0	0	0	0	0	0	0	0.999	0	0	0	0	0	0	0	0	0	0	0	0	0	0	0	0
755	203218680032_R07C01	EPIC	DNA FT	Male	Chordoma	Conventional	CHORD		Yes	0.393549	NA	No	Grp1- Classifier correct (concordant)	CHORD	0.999	NA	Coccyx	NA	Bone	Primary	Resection	58	INI-1 +, Brachyury -, Highly polysomic	Grp1- Classifier correct (concordant)	0	0	0	0	0	0	0	0	0.999	0	0	0	0	0	0	0	0	0	0	0	0	0	0	0	0
756	203218680032_R08C01	EPIC	DNA FT	NA	Normal muscle	Muscle	Ctrl		Yes	0.405566	NA	No	Grp1- Classifier correct (concordant)	CTRL_MUS	0.984	NA	NA	NA	ST	NA	Resection	Control	NA	Grp1- Classifier correct (concordant)	0	0	0	0.002	0.001	0	0	0	0	0	0	0.001	0	0	0	0	0	0.984	0	0	0	0	0	0	0
757	203219640032_R01C01	EPIC	DNA FT	Male	Chordoma	Conventional	CHORD		Yes	0.368404	NA	No	Grp1- Classifier correct (concordant)	CHORD	0.998	NA	Sacrum	NA	Bone	Primary	Resection	42	Brachyury+ AKR1B10 +	Grp1- Classifier correct (concordant)	0	0	0	0	0	0	0	0	0.998	0	0	0	0	0	0	0	0	0	0	0	0	0	0	0	0
829	203259060009_R04C01	EPIC	DNA FT	Male	Osteosarcoma	Osteoblastic	OS (HG)		Yes	0.512011	Clinical- primary bone tumour. Histology- pleomorphic tumour with focal osteoid formation	No	Grp2- Discrepant (with evidence)	USARC	0.988	NA	Fibula	3	Bone	Primary	Resection	78	Nil	Grp2- Discrepant (with evidence)	0	0	0	0	0	0	0	0	0	0	0	0	0	0	0	0	0	0	0.001	0	0	0.001	0	0	0
759	203219640032_R03C01	EPIC	DNA FT	Female	Chordoma	Conventional	CHORD		Yes	0.483686	NA	No	Grp1- Classifier correct (concordant)	CHORD	0.999	NA	Sacrum	NA	Bone	Primary	Resection	69	Brachyury +	Grp1- Classifier correct (concordant)	0	0	0	0	0	0	0	0	0.999	0	0	0	0	0	0	0	0	0	0	0	0	0	0	0	0
760	203219640032_R04C01	EPIC	DNA FT	Male	Chordoma	Conventional	CHORD		Yes	0.342876	IHC- Brachyury +	NA	Below threshold	ASPS	0.325	NA	Rib	NA	Bone	Metastasis	Resection	61	Cytokeratin +, Brachyury +	Below threshold	0.008	0.005	0.008	0.011	0.325	0.004	0.005	0.001	0.067	0.006	0.006	0.015	0	0.005	0.049	0.003	0.003	0.011	0.009	0.012	0.005	0.005	0.004	0.005	0.03
761	203219640032_R05C01	EPIC	DNA FT	Male	Chordoma	Conventional	CHORD		Yes	0.373983	NA	No	Grp1- Classifier correct (concordant)	CHORD	0.999	NA	Sacrum	NA	Bone	Primary	Biopsy	78	EGFR +, Brachyury +	Grp1- Classifier correct (concordant)	0	0	0	0	0	0	0	0	0.999	0	0	0	0	0	0	0	0	0	0	0	0	0	0	0	0
762	203219640032_R06C01	EPIC	DNA FT	Female	Chordoma	Conventional	CHORD		Yes	0.587296	NA	No	Grp1- Classifier correct (concordant)	CHORD	0.997	NA	Sacrum	NA	Bone	Local recurrence	Resection	63	INI-1 +	Grp1- Classifier correct (concordant)	0	0	0	0	0	0	0	0	0.997	0	0	0	0	0	0	0	0	0	0	0	0	0	0	0	0
763	203219640032_R07C01	EPIC	DNA FT	Female	Chordoma	Conventional	CHORD		Yes	0.438236	NA	No	Grp1- Classifier correct (concordant)	CHORD	0.999	NA	Sacrum	NA	Bone	Primary	Biopsy	78	MNF116 +, Brachyury +	Grp1- Classifier correct (concordant)	0	0	0	0	0	0	0	0	0.999	0	0	0	0	0	0	0	0	0	0	0	0	0	0	0	0
764	203219640032_R08C01	EPIC	DNA FT	NA	Normal muscle	Muscle	Ctrl		Yes	0.415881	NA	No	Grp1- Classifier correct (concordant)	CTRL_MUS	0.987	NA	NA	NA	ST	NA	Resection	Control	NA	Grp1- Classifier correct (concordant)	0	0	0	0.001	0.001	0	0	0	0	0	0	0	0	0	0	0	0	0.987	0	0	0	0	0	0	0
765	203219640049_R01C01	EPIC	DNA FT	Female	Chordoma	Conventional	CHORD		Yes	0.331183	NA	No	Grp1- Classifier correct (concordant)	CHORD	0.981	NA	Sacrum	NA	Bone	Primary	Resection	62	MNF116 +, Brachyury +, S100 -	Grp1- Classifier correct (concordant)	0	0	0	0.001	0	0	0	0	0.981	0.001	0	0	0	0	0.001	0	0	0	0	0	0	0	0	0	0.001
766	203219640049_R02C01	EPIC	DNA FT	Male	Chordoma	Conventional	CHORD		Yes	0.471141	NA	No	Grp1- Classifier correct (concordant)	CHORD	0.997	NA	Sacrum	NA	Bone	Primary	Resection	47	Brachyury +, EGFR -	Grp1- Classifier correct (concordant)	0	0	0	0	0	0	0	0	0.997	0	0	0	0	0	0	0	0	0	0	0	0	0	0	0	0
767	203219640049_R03C01	EPIC	DNA FT	Male	Chordoma	Conventional	CHORD		Yes	0.486258	NA	No	Grp1- Classifier correct (concordant)	CHORD	0.999	NA	Sacrum	NA	Bone	Primary	Biopsy	71	MNF116 +, Brachyury +, INI-1 +	Grp1- Classifier correct (concordant)	0	0	0	0	0	0	0	0	0.999	0	0	0	0	0	0	0	0	0	0	0	0	0	0	0	0
768	203219640049_R04C01	EPIC	DNA FT	Female	Chordoma	Conventional	CHORD		Yes	0.346588	NA	No	Grp1- Classifier correct (concordant)	CHORD	0.999	NA	Paravertebral space	NA	ST	Local recurrence	Resection	68	INI-1 +	Grp1- Classifier correct (concordant)	0	0	0	0	0	0	0	0	0.999	0	0	0	0	0	0	0	0	0	0	0	0	0	0	0	0
769	203219640049_R05C01	EPIC	DNA FT	Male	Chordoma	Conventional	CHORD		Yes	0.54724	Not validated (below threshold)	NA	Below threshold, but highest class matches diagnosis	CHORD	0.309	NA	Sacrum	NA	Bone	Primary	Resection	54	Brachyury +	Below threshold, but highest class matches diagnosis	0.001	0.006	0.005	0.034	0.004	0.004	0.007	0.001	0.309	0.002	0.002	0.024	0.002	0.003	0.003	0.012	0.005	0.004	0.002	0.029	0.035	0.006	0.003	0.013	0.005
770	203219640049_R06C01	EPIC	DNA FT	Male	Chordoma	Conventional	CHORD		Yes	0.346324	NA	No	Grp1- Classifier correct (concordant)	CHORD	0.997	NA	Sacrum	NA	Bone	Primary	Biopsy	66	MNF116 +, Brachyury +	Grp1- Classifier correct (concordant)	0	0	0	0	0	0	0	0	0.997	0	0	0	0	0	0	0	0	0	0	0	0	0	0	0	0
771	203219640049_R07C01	EPIC	DNA FT	Male	Chordoma	Conventional	CHORD		Yes	0.28417	NA	No	Grp1- Classifier correct (concordant)	CHORD	0.913	NA	Coccyx	NA	Bone	Primary	Resection	36	MNF116 +, Brachyury +, INI-1 +	Grp1- Classifier correct (concordant)	0.006	0.001	0.001	0.004	0.001	0.001	0.001	0	0.913	0.002	0	0.001	0	0.001	0.008	0	0	0	0	0.001	0.001	0.001	0.001	0.001	0.002
772	203219640049_R08C01	EPIC	DNA FT	Male	Chordoma	Conventional	CHORD		Yes	0.392033	NA	No	Grp1- Classifier correct (concordant)	CHORD	1	NA	Coccyx	NA	Bone	Primary	Resection	30	Cytokeratin +, Brachyury +	Grp1- Classifier correct (concordant)	0	0	0	0	0	0	0	0	1	0	0	0	0	0	0	0	0	0	0	0	0	0	0	0	0
774	203257030091_R02C01	EPIC	DNA FT	Female	Malignant peripheral nerve sheath tumour (MPNST)	Classical	MPNST		Yes	0.666142	NA	No	Grp1- Classifier correct (concordant)	MPNST	0.998	NA	Shoulder	3	ST	Local recurrence	Resection	75	nil	Grp1- Classifier correct (concordant)	0	0	0	0	0	0	0	0	0	0	0	0	0	0	0	0	0	0	0	0	0	0	0	0	0
775	203257030091_R03C01	EPIC	DNA FT	Female	Malignant peripheral nerve sheath tumour (MPNST)	classical	MPNST		Yes	0.573748	Not validated (below threshold)	NA	Below threshold, but highest class matches diagnosis	MPNST	0.256	NA	Thigh	2	ST	Primary	Resection	23	nil	Below threshold, but highest class matches diagnosis	0.002	0.003	0.004	0.013	0.005	0.008	0.006	0	0.012	0.001	0.011	0.047	0.015	0.006	0.015	0.003	0.002	0.003	0.006	0.023	0.006	0.005	0.003	0.01	0.004
776	203257030091_R05C01	EPIC	DNA FT	Male	Melanoma	Classical	MEL (CUT)		Yes	0.272728	IHC- S100 (focal)	NA	Below threshold	AFH	0.8	NA	Thigh	3	ST	Primary	Resection	73	focal S100	Below threshold	0.8	0.001	0.001	0.027	0.001	0.001	0.001	0	0.045	0.004	0	0.001	0	0	0.009	0.001	0.001	0	0	0.001	0.001	0.001	0.001	0.001	0.015
777	203257030091_R06C01	EPIC	DNA FT	Male	Undifferentiated pleomorphic sarcoma (UPS)	NA	USARC		Yes	0.491611	Not validated (below threshold)	NA	Below threshold	WDLS_DDLS	0.366	NA	Thigh	3	ST	Primary	Resection	35	MNF116, SMA, desmin, CD45, S100 all -	Below threshold	0.003	0.001	0.001	0.001	0.001	0.001	0.002	0	0.002	0	0.001	0	0.002	0.001	0.002	0.001	0.001	0.001	0.004	0.002	0.001	0.002	0.001	0.001	0.005
778	203257030091_R07C01	EPIC	DNA FT	Male	Malignant peripheral nerve sheath tumour (MPNST)	Classical	MPNST		Yes	0.615081	Not validated (below threshold)	NA	Below threshold	USARC	0.091	NA	Arm	3	ST	Primary	Resection	63	S100, SM-actin, desmin, cytokeratin MNF 116, CD34 and BCL2 all -	Below threshold	0.003	0.006	0.007	0.056	0.006	0.004	0.007	0.001	0.013	0.002	0.003	0.017	0.003	0.003	0.005	0.009	0.004	0.003	0.003	0.045	0.013	0.012	0.004	0.008	0.005
779	203257030091_R08C01	EPIC	Blood	NA	Blood	NA	Ctrl		Yes	0.333943	NA	No	Grp1- Classifier correct (concordant)	CTRL_BLOOD	0.996	NA	NA	NA	NA	NA	Control (blood)	Control	NA	Grp1- Classifier correct (concordant)	0	0	0	0	0	0	0	0	0	0	0	0	0	0	0	0	0.996	0	0	0	0	0	0	0	0
852	203259060023_R04C01	EPIC	DNA FT	Male	Osteosarcoma	Fibroblastic	OS (HG)		Yes	0.400616	Clinical- primary bone tumour, history of Paget's disease. Histology- fibroblastic with minimal osteoid formation	No	Grp2- Discrepant (with evidence)	USARC	1	NA	Pelvis	3	Bone	Primary	Resection	75	Nil	Grp2- Discrepant (with evidence)	0	0	0	0	0	0	0	0	0	0	0	0	0	0	0	0	0	0	0	0	0	0	0	0	0
781	203257030093_R02C01	EPIC	DNA FT	Female	Giant Cell Tumour of Bone	Malignant	H3.3mut		No	0.510586	Not validated (below threshold)	NA	Below threshold	GCTB	0.489	NA	Femur	1	Bone	Primary	Resection	17	MDM2 amplification neg (15 0619). H3F3A substitution	Below threshold	0.001	0.004	0.004	0.023	0.003	0.003	0.004	0	0.013	0.001	0.002	0.012	0.036	0	0.002	0.015	0.006	0.003	0.002	0.021	0.014	0.004	0.002	0.009	0.008
782	203257030093_R03C01	EPIC	DNA FT	Female	Osteosarcoma	Periosteal	OS (Surface)		No	0.536721	Clinical- primary surface bone lesion. Histology- classical	No	Grp2- Discrepant (inconclusive)	OS_HG	1	NA	Tibia	3	Bone	Primary	Resection	11	MDM2 amplification neg	Grp2- Discrepant (inconclusive)	0	0	0	0	0	0	0	0	0	0	0	0	0	0	0	0	0	0	0	0	0	0	0	0	0
783	203257030093_R04C01	EPIC	DNA FT	Female	Osteosarcoma	Parosteal	OS (Surface)		No	0.346964	Not validated (below threshold)	NA	Below threshold	USARC	0.387	NA	Tibia	1	Bone	Primary	Resection	57	MDM2 amplification pos (14-2960)	Below threshold	0.009	0.002	0.002	0.001	0.003	0.002	0.004	0	0.005	0	0.008	0.003	0	0.002	0.014	0.001	0.001	0.001	0.131	0.004	0.001	0.006	0.002	0.002	0.013
870	203259060034_R06C01	EPIC	DNA FT	Male	Osteosarcoma	Osteoblastic and fibroblastic	OS (HG)		Yes	0.406342	Clinical- primary bone tumour, Histology- typical osteoblastic osteosarcoma	No	Grp2- Discrepant (with evidence)	USARC	0.965	NA	Femur	3	Bone	Primary	Resection	44	Nil	Grp2- Discrepant (with evidence)	0	0	0	0	0	0	0	0	0	0	0	0	0	0	0	0	0	0	0	0	0	0	0	0	0.003
785	203257030093_R06C01	EPIC	DNA FT	Female	Osteosarcoma	Parosteal	OS (Surface)		No	0.484774	Not validated (below threshold)	NA	Below threshold	FDY	0.496	NA	Femur	1	Bone	Primary	Resection	26	MDM2 amplification pos	Below threshold	0.001	0.003	0.002	0.011	0.002	0.005	0.003	0	0.008	0.001	0.006	0.018	0.001	0.002	0.004	0.003	0.002	0.001	0.003	0.008	0.004	0.011	0.002	0.003	0.002
786	203257030093_R07C01	EPIC	DNA FT	Female	Chordoma	unknown	CHORD		Yes	0.331322	NA	No	Grp1- Classifier correct (concordant)	CHORD	0.995	NA	Skull base	unknown	Bone	Primary	Resection	unknown	nil	Grp1- Classifier correct (concordant)	0	0	0	0	0	0	0	0	0.995	0	0	0	0	0	0	0	0	0	0	0	0	0	0	0	0
787	203257030093_R08C01	EPIC	DNA FT	Male	Normal Bone	NA	Ctrl		Yes	0.289379	Not validated (below threshold)	NA	Below threshold	IMT	0.498	NA	Femur	NA	NA	NA	Resection	54	NA	Below threshold	0.008	0.001	0.002	0.035	0.005	0.003	0.002	0	0.014	0.006	0.003	0.003	0	0.002	0.254	0.001	0.001	0.001	0.001	0.003	0.002	0.001	0.007	0.001	0.001
788	203257030100_R01C01	EPIC	DNA FT	Male	Osteosarcoma	Parosteal	OS (Surface)		No	0.324637	Not validated (below threshold)	NA	Below threshold	CSA_IDH_GROUP_B	0.296	NA	Femur	1	Bone	Primary	Resection	20	MDM2 amplification pos	Below threshold	0.023	0.003	0.003	0.005	0.007	0.005	0.004	0	0.019	0.001	0.175	0.004	0	0.004	0.296	0.002	0.002	0.002	0.011	0.006	0.003	0.004	0.008	0.002	0.007
789	203257030100_R02C01	EPIC	DNA FT	Male	Osteosarcoma	Osteoblastic and Fibroblastic	OS (HG)		Yes	0.55067	NA	No	Grp1- Classifier correct (concordant)	OS_HG	0.972	NA	Femur	3	Bone	Primary	Resection	13	Nil	Grp1- Classifier correct (concordant)	0	0	0	0.001	0	0	0	0	0.001	0	0	0.001	0.001	0	0	0	0	0	0	0.001	0	0	0	0	0
790	203257030100_R03C01	EPIC	DNA FT	Male	Osteosarcoma	Osteoblastic	OS (HG)		Yes	0.463625	NA	No	Grp1- Classifier correct (concordant)	OS_HG	1	NA	Femur	3	Bone	Primary	Resection	11	Nil	Grp1- Classifier correct (concordant)	0	0	0	0	0	0	0	0	0	0	0	0	0	0	0	0	0	0	0	0	0	0	0	0	0
791	203257030100_R04C01	EPIC	DNA FT	Male	Osteosarcoma	Osteoblastic	OS (HG)		Yes	0.584478	Not validated (below threshold)	NA	Below threshold	USARC	0.108	NA	Femur	3	Bone	Primary	Resection	62	Nil	Below threshold	0.002	0.006	0.005	0.053	0.005	0.005	0.006	0.001	0.017	0.002	0.003	0.032	0.001	0.003	0.003	0.048	0.005	0.003	0.003	0.035	0.03	0.006	0.003	0.013	0.004
792	203257030100_R05C01	EPIC	DNA FT	Female	Osteosarcoma	Telangiectatic	OS (HG)		Yes	0.348247	NA	No	Grp1- Classifier correct (concordant)	OS_HG	0.998	NA	Tibia	3	Bone	Primary	Resection	56	Nil	Grp1- Classifier correct (concordant)	0	0	0	0	0	0	0	0	0	0	0	0	0	0	0	0	0	0	0	0	0	0	0	0	0
793	203257030100_R06C01	EPIC	DNA FT	Female	Osteosarcoma	Osteoblastic	OS (HG)		Yes	0.556784	NA	No	Grp1- Classifier correct (concordant)	OS_HG	1	NA	Femur	3	Bone	Primary	Biopsy	13	Nil	Grp1- Classifier correct (concordant)	0	0	0	0	0	0	0	0	0	0	0	0	0	0	0	0	0	0	0	0	0	0	0	0	0
794	203257030100_R07C01	EPIC	DNA FT	Male	Chordoma	unknown	CHORD		Yes	0.311343	Not validated (below threshold)	NA	Below threshold, but highest class matches diagnosis	CHORD	0.369	NA	Skull base	unknown	Bone	Primary	Resection	unknown	nil	Below threshold, but highest class matches diagnosis	0.008	0.003	0.003	0.012	0.006	0.003	0.004	0	0.369	0.038	0.005	0.007	0	0.005	0.145	0.002	0.002	0.002	0.013	0.007	0.004	0.005	0.005	0.003	0.034
795	203257030100_R08C01	EPIC	DNA FT	Female	Normal Bone	NA	Ctrl		Yes	0.285407	Not validated (below threshold)	NA	Below threshold	LCH	0.76	NA	Femur	NA	NA	NA	Resection	53	NA	Below threshold	0.002	0.002	0.002	0.044	0.003	0.003	0.002	0	0.011	0.003	0.001	0.004	0	0.001	0.006	0.003	0.009	0.001	0.001	0.005	0.003	0.002	0.002	0.002	0.002
901	203259060079_R05C01	EPIC	DNA FT	Male	Osteosarcoma	Fibroblastic	OS (HG)		Yes	0.549559	Clinical- primary intramedullary bone tumour. Histology- focal osteoid deposition	No	Grp2- Discrepant (with evidence)	USARC	0.939	NA	Femur	3	Bone	Primary	Biopsy	15	Nil	Grp2- Discrepant (with evidence)	0.001	0.001	0	0.001	0	0	0	0	0.001	0	0	0	0	0	0	0	0	0	0.001	0.001	0	0.023	0	0	0.002
797	203257030177_R02C01	EPIC	DNA FT	Female	Malignant peripheral nerve sheath tumour (MPNST)	Classical	MPNST		Yes	0.568678	Not validated (below threshold)	NA	Below threshold	ES	0.234	NA	Chest wall	3	ST	Local recurrence	Resection	93	s100+	Below threshold	0.002	0.038	0.004	0.01	0.004	0.003	0.008	0.001	0.012	0.003	0.002	0.008	0.057	0.002	0.003	0.005	0.004	0.003	0.002	0.012	0.009	0.006	0.004	0.013	0.234
907	203259060092_R03C01	EPIC	DNA FT	Male	Osteosarcoma	Osteoblastic	OS (HG)		Yes	0.352893	Clinical- primary bone tumour, Histology- typical osteoblastic osteosarcoma	No	Grp2- Discrepant (with evidence)	USARC	1	NA	Tibia	3	Bone	Primary	Resection	37	Nil	Grp2- Discrepant (with evidence)	0	0	0	0	0	0	0	0	0	0	0	0	0	0	0	0	0	0	0	0	0	0	0	0	0
799	203257030177_R05C01	EPIC	DNA FT	Female	Undifferentiated pleomorphic sarcoma (UPS)	Classical	USARC		Yes	0.41267	Not validated (below threshold)	NA	Below threshold, but highest class matches diagnosis	USARC	0.856	NA	Forearm	3	ST	Primary	Resection	51	CD99+ s100-	Grp2- Discrepant (inconclusive)	0.002	0.001	0	0.001	0.001	0	0.001	0	0.001	0	0	0	0	0	0	0	0	0	0.002	0.001	0	0.003	0.001	0.001	0.002
800	203257030177_R06C01	EPIC	DNA FT	Male	Malignant peripheral nerve sheath tumour (MPNST)	Classical	MPNST		Yes	0.42486	Not validated (below threshold)	NA	Below threshold	DFSP	0.462	NA	Thigh	1	ST	Primary	Resection	41	S100+	Below threshold	0.001	0.005	0.006	0.036	0.004	0.003	0.008	0.001	0.013	0.001	0.002	0.02	0.001	0.002	0.002	0.008	0.003	0.003	0.002	0.462	0.012	0.004	0.002	0.008	0.003
801	203257030177_R07C01	EPIC	DNA FT	Male	Malignant peripheral nerve sheath tumour (MPNST)	Rhabdomyoblastic and chondroblastic	MPNST		Yes	0.523822	NA	No	Grp1- Classifier correct (concordant)	MPNST	1	NA	Arm	3	ST	Primary	Resection	38	nil	Grp1- Classifier correct (concordant)	0	0	0	0	0	0	0	0	0	0	0	0	0	0	0	0	0	0	0	0	0	0	0	0	0
802	203257030177_R08C01	EPIC	Blood	NA	Blood	NA	Ctrl		Yes	0.295606	NA	No	Grp1- Classifier correct (concordant)	CTRL_BLOOD	0.946	NA	NA	NA	NA	NA	Control (blood)	Control	NA	Grp1- Classifier correct (concordant)	0	0.001	0	0.004	0	0	0	0	0.002	0	0	0.001	0	0	0	0.001	0.946	0	0	0.002	0.001	0	0	0.001	0
803	203257030209_R01C01	EPIC	DNA FT	Female	Osteosarcoma	Chondroblastic	OS (HG)		Yes	0.629715	Not validated (below threshold)	NA	Below threshold, but highest class matches diagnosis	OS_HG	0.605	NA	Arm - Metastatic from Ilium	3	ST	Metastasis	Resection	21	Nil	Below threshold, but highest class matches diagnosis	0.001	0.003	0.003	0.039	0.002	0.004	0.004	0	0.009	0.001	0.001	0.025	0.001	0.002	0.002	0.018	0.002	0.002	0.001	0.017	0.017	0.003	0.001	0.005	0.002
804	203257030209_R02C01	EPIC	DNA FT	Male	Osteosarcoma	Periosteal	OS (Surface)		No	0.525594	Clinical- primary surface bone lesion. Histology- classical	No	Grp2- Discrepant (inconclusive)	OS_HG	1	NA	Femur	3	Bone	Local recurrence	Resection	44	MDM2 amplification neg	Grp2- Discrepant (inconclusive)	0	0	0	0	0	0	0	0	0	0	0	0	0	0	0	0	0	0	0	0	0	0	0	0	0
805	203257030209_R03C01	EPIC	DNA FT	Male	Osteosarcoma	Chondroblastic	OS (HG)		Yes	0.585215	NA	No	Grp1- Classifier correct (concordant)	OS_HG	0.995	NA	Femur	3	Bone	Primary	Resection	16	MDM2 amplification neg	Grp1- Classifier correct (concordant)	0	0	0	0	0	0	0	0	0	0	0	0	0	0	0	0	0	0	0	0	0	0	0	0	0
806	203257030209_R04C01	EPIC	DNA FT	Female	Osteosarcoma	Osteoblastic	OS (HG)		Yes	0.394293	Not validated (below threshold)	NA	Below threshold	GCTB	0.406	NA	Femur	3	Bone	Primary	Resection	63	Nil	Below threshold	0	0.002	0.001	0.002	0.001	0.001	0.001	0	0.003	0.001	0.001	0.001	0.136	0	0.001	0.001	0.001	0.001	0.001	0.002	0.002	0.001	0.001	0.001	0.173
807	203257030209_R05C01	EPIC	DNA FT	Female	Giant Cell Tumour of Bone	Malignant	H3.3mut		No	0.365326	Histology- high grade malignant tumour	No	1c- Classified but can be refined	GCTB	0.921	NA	Pelvis	3	Bone	Local recurrence	Resection	43	Nil	1c- Classified but can be refined	0	0	0	0.001	0	0	0	0	0.001	0	0	0	0.012	0	0	0	0	0	0	0.001	0	0	0	0	0.001
808	203257030209_R06C01	EPIC	DNA FT	Male	Osteosarcoma	Chondroblastic	OS (HG)		Yes	0.498565	NA	No	Grp1- Classifier correct (concordant)	OS_HG	0.999	NA	Pelvis	3	Bone	Primary	Resection	9	Nil	Grp1- Classifier correct (concordant)	0	0	0	0	0	0	0	0	0	0	0	0	0	0	0	0	0	0	0	0	0	0	0	0	0
809	203257030209_R07C01	EPIC	DNA FT	Female	Chordoma	unknown	CHORD		Yes	0.347095	NA	No	Grp1- Classifier correct (concordant)	CHORD	0.992	NA	Skull base	unknown	Bone	Primary	Resection	unknown	nil	Grp1- Classifier correct (concordant)	0	0	0	0	0	0	0	0	0.992	0	0	0	0	0	0	0	0	0	0	0	0	0	0	0	0
810	203257030209_R08C01	EPIC	DNA FT	Male	Normal Bone	NA	Ctrl		Yes	0.302298	Not validated (below threshold)	NA	Below threshold	LCH	0.831	NA	Femur	NA	NA	NA	Resection	73	NA	Below threshold	0.001	0.001	0.001	0.028	0.002	0.002	0.001	0	0.007	0.001	0.001	0.003	0	0.001	0.002	0.002	0.01	0.001	0.001	0.004	0.003	0.001	0.001	0.002	0.001
228	200598660011_R01C01	EPIC	DNA FT	Female	Undifferentiated pleomorphic sarcoma (UPS)	NA	USARC		Yes	0.425738	IHC- SMA positive (very focal), desmin negative. Histology- high grade pleomorphic tumour	No	Grp2- Discrepant (inconclusive)	LMS	0.998	NA	Knee	3	ST	Primary	Resection	61	MDM2 amplification neg	Grp2- Discrepant (inconclusive)	0	0	0	0	0	0	0	0	0	0	0	0	0	0	0	0	0	0	0	0	0	0	0	0	0
812	203257030211_R02C01	EPIC	DNA FT	Female	Malignant peripheral nerve sheath tumour (MPNST)	Classical	MPNST		Yes	0.609958	NA	No	Grp1- Classifier correct (concordant)	MPNST	1	NA	Thigh	2	ST	Primary	Resection	36	nil	Grp1- Classifier correct (concordant)	0	0	0	0	0	0	0	0	0	0	0	0	0	0	0	0	0	0	0	0	0	0	0	0	0
815	203257030211_R08C01	EPIC	Blood	NA	Blood	NA	Ctrl		Yes	0.318491	NA	No	Grp1- Classifier correct (concordant)	CTRL_BLOOD	0.992	NA	NA	NA	NA	NA	Control (blood)	Control	NA	Grp1- Classifier correct (concordant)	0	0	0	0.001	0	0	0	0	0	0	0	0	0	0	0	0	0.992	0	0	0	0	0	0	0	0
816	203257030216_R01C01	EPIC	DNA FT	Male	Osteosarcoma	Osteoblastic	OS (HG)		Yes	0.537109	Not validated (below threshold)	NA	Below threshold	RMS_ALV	0.177	NA	Tibia	3	Bone	Primary	Resection	12	Nil	Below threshold	0.003	0.006	0.006	0.023	0.021	0.004	0.006	0.001	0.019	0.003	0.004	0.032	0.001	0.003	0.007	0.006	0.004	0.008	0.004	0.021	0.01	0.005	0.003	0.014	0.007
817	203257030216_R02C01	EPIC	DNA FT	Male	Osteosarcoma	Osteoblastic and Chondroblastic	OS (HG)		Yes	0.360868	NA	No	Grp1- Classifier correct (concordant)	OS_HG	0.998	NA	Leg	3	Bone	Local recurrence	Resection	20	Alkaline phosphatase pos	Grp1- Classifier correct (concordant)	0	0	0	0	0	0	0	0	0	0	0	0	0	0	0	0	0	0	0	0	0	0	0	0	0
818	203257030216_R03C01	EPIC	DNA FT	Female	Osteosarcoma	Osteoblastic and Fibroblastic	OS (HG)		Yes	0.321223	Not validated (below threshold)	NA	Below threshold, but highest class matches diagnosis	OS_HG	0.618	NA	Femur	3	Bone	Primary	Resection	46	MDM2 amplification neg	Below threshold, but highest class matches diagnosis	0.006	0.006	0.001	0.015	0.002	0.002	0.001	0	0.004	0.002	0.001	0.001	0	0.001	0.02	0.001	0.001	0.001	0.001	0.002	0.002	0.002	0.001	0.001	0.001
819	203257030216_R04C01	EPIC	DNA FT	Male	Osteosarcoma	Osteoblastic	OS (HG)		Yes	0.372765	Not validated (below threshold)	NA	Below threshold, but highest class matches diagnosis	OS_HG	0.799	NA	Femur	3	Bone	Primary	Resection	11	Nil	Below threshold, but highest class matches diagnosis	0.001	0.002	0.002	0.007	0.002	0.003	0.002	0	0.005	0	0.01	0.005	0	0.001	0.003	0.002	0.001	0.001	0.001	0.006	0.003	0.002	0.001	0.002	0.001
820	203257030216_R05C01	EPIC	DNA FT	Female	Osteosarcoma	Osteoblastic	OS (HG)		Yes	0.288616	Not validated (below threshold)	NA	Below threshold	AFH	0.308	NA	Humerus	3	Bone	Primary	Resection	15	Nil	Below threshold	0.308	0.001	0.001	0.01	0.002	0.001	0.001	0	0.012	0.001	0.001	0	0	0.001	0.013	0	0.001	0	0.002	0.001	0.001	0.001	0.001	0.001	0.002
821	203257030216_R06C01	EPIC	DNA FT	Male	Osteosarcoma	Osteoblastic	OS (HG)		Yes	0.492187	NA	No	Grp1- Classifier correct (concordant)	OS_HG	1	NA	Femur	3	Bone	Primary	Resection	12	Nil	Grp1- Classifier correct (concordant)	0	0	0	0	0	0	0	0	0	0	0	0	0	0	0	0	0	0	0	0	0	0	0	0	0
822	203257030216_R07C01	EPIC	DNA FT	Male	Chordoma	conventional	CHORD		Yes	0.50251	NA	No	Grp1- Classifier correct (concordant)	CHORD	0.999	NA	Sacrum	NA	Bone	Primary	Resection	67	brachyury pos	Grp1- Classifier correct (concordant)	0	0	0	0	0	0	0	0	0.999	0	0	0	0	0	0	0	0	0	0	0	0	0	0	0	0
823	203257030216_R08C01	EPIC	DNA FT	Female	Normal Bone	NA	Ctrl		Yes	0.290426	Not validated (below threshold)	NA	Below threshold	LCH	0.807	NA	Hemipelvis	NA	NA	NA	Resection	38	NA	Below threshold	0.001	0.002	0.002	0.03	0.002	0.002	0.001	0	0.007	0.001	0.001	0.003	0	0.001	0.002	0.003	0.019	0.001	0.001	0.005	0.003	0.001	0.001	0.002	0.001
826	203259060009_R01C01	EPIC	DNA FT	Male	Giant Cell Tumour of Bone	Malignant	H3.3mut		No	0.431454	Histology- high grade spindle cell tumour (G34W negative IHC) with focal area of conventional giant cell tumour (G34W IHC positive)	No	1c- Classified but can be refined	GCTB	0.997	NA	Femur	3	Bone	Primary	Resection	49	Nil	1c- Classified but can be refined	0	0	0	0	0	0	0	0	0	0	0	0	0.002	0	0	0	0	0	0	0	0	0	0	0	0
827	203259060009_R02C01	EPIC	DNA FT	Male	Osteosarcoma	Osteoblastic and Telangiectatic	OS (HG)		Yes	0.316361	NA	No	Grp1- Classifier correct (concordant)	OS_HG	0.996	NA	Femur	3	Bone	Primary	Resection	12	Nil	Grp1- Classifier correct (concordant)	0	0	0	0	0	0	0	0	0	0	0	0	0	0	0	0	0	0	0	0	0	0	0	0	0
828	203259060009_R03C01	EPIC	DNA FT	Male	Adamantinoma	NA	Adamantinoma		No	0.572815	Histology- spindle cell lesion with numerous epithelial (squamoid) islands	No	Grp2- Discrepant (inconclusive)	OS_HG	1	NA	Tibia	NA	Bone	Primary	Resection	68	CK+ cells	Grp2- Discrepant (inconclusive)	0	0	0	0	0	0	0	0	0	0	0	0	0	0	0	0	0	0	0	0	0	0	0	0	0
202	200550940023_R07C01	EPIC	DNA FFPET	Female	Atypical plexiform neurofibroma	NA	NFB		Yes	0.288033	Molecular- NF1 germline. Histology- typical plexiform neurofibroma with scattered atypia	No	Grp2- Discrepant (with evidence)	IMT	0.971	NA	Leg	Atypical	ST	Primary	Resection	35	NA	Grp2- Discrepant (with evidence)	0	0	0	0.003	0	0	0	0	0	0	0	0	0	0	0.013	0	0	0	0	0	0	0	0	0	0
830	203259060009_R05C01	EPIC	DNA FT	Male	Osteosarcoma	Osteoblastic	OS (HG)		Yes	0.390314	NA	No	Grp1- Classifier correct (concordant)	OS_HG	0.999	NA	Femur	2	Bone	Primary	Resection	14	MDM2 amplification pos	Grp1- Classifier correct (concordant)	0	0	0	0	0	0	0	0	0	0	0	0	0	0	0	0	0	0	0	0	0	0	0	0	0
831	203259060009_R06C01	EPIC	DNA FT	Female	Osteosarcoma	Mixed- osteoblastic, fibroblastic and telangiectatic	OS (HG)		Yes	0.495654	NA	No	Grp1- Classifier correct (concordant)	OS_HG	1	NA	Tibia	3	Bone	Primary	Resection	14	Nil	Grp1- Classifier correct (concordant)	0	0	0	0	0	0	0	0	0	0	0	0	0	0	0	0	0	0	0	0	0	0	0	0	0
832	203259060009_R07C01	EPIC	DNA FT	unknown	Chordoma	unknown	CHORD		Yes	0.274398	Not validated (below threshold)	NA	Below threshold	LCH	0.416	NA	unknown	unknown	unknown	Primary	Resection	unknown	nil	Below threshold	0.086	0.003	0.002	0.119	0.003	0.004	0.003	0	0.063	0.011	0.001	0.005	0	0.002	0.015	0.004	0.009	0.002	0.001	0.007	0.005	0.002	0.002	0.003	0.002
833	203259060009_R08C01	EPIC	DNA FT	Male	Normal Bone	NA	Ctrl		Yes	0.288022	Not validated (below threshold)	NA	Below threshold	CSA_IDH_GROUP_B	0.546	NA	Femur	NA	NA	NA	Resection	54	NA	Below threshold	0.015	0.001	0.001	0.018	0.005	0.003	0.002	0	0.011	0.003	0.005	0.003	0	0.002	0.546	0.001	0.001	0.001	0.001	0.003	0.002	0.001	0.006	0.001	0.001
834	203259060012_R01C01	EPIC	DNA FT	Male	Osteosarcoma	Parosteal	OS (Surface)		No	0.399523	Not validated (below threshold)	NA	Below threshold	OS_HG	0.868	NA	Tibia	1	Bone	Primary	Resection	24	MDM2 amplification neg	Below threshold	0	0.001	0	0.003	0.001	0.001	0	0	0.002	0	0.003	0.002	0	0	0.001	0.001	0	0	0.001	0.002	0.001	0.001	0	0	0
835	203259060012_R02C01	EPIC	DNA FT	Male	Osteosarcoma	Osteoblastic and Chondroblastic	OS (HG)		Yes	0.457824	NA	No	Grp1- Classifier correct (concordant)	OS_HG	1	NA	Tibia	3	Bone	Local recurrence	Resection	16	Alkaline phosphatase pos	Grp1- Classifier correct (concordant)	0	0	0	0	0	0	0	0	0	0	0	0	0	0	0	0	0	0	0	0	0	0	0	0	0
836	203259060012_R03C01	EPIC	DNA FT	Male	Osteosarcoma	Soft Tissue	OS (ST)		No	0.522452	Histology- pleomorphic spindle cell tumour with prominent osteoid formation	No	Grp2- Discrepant (inconclusive)	USARC	0.939	NA	Thigh	3	ST	Primary	Resection	85	MDM2 amplification neg	Grp2- Discrepant (inconclusive)	0	0	0	0	0	0	0	0	0.001	0	0	0	0	0	0	0	0	0	0	0	0	0	0	0	0.046
837	203259060012_R04C01	EPIC	DNA FT	Male	Osteosarcoma	Telangiectatic	OS (HG)		Yes	0.543675	Not validated (below threshold)	NA	Below threshold	USARC	0.24	NA	Humerus	3	Bone	Primary	Resection	14	Nil	Below threshold	0.008	0.006	0.005	0.028	0.007	0.008	0.006	0.001	0.02	0.005	0.007	0.04	0.003	0.005	0.017	0.007	0.003	0.003	0.02	0.015	0.009	0.009	0.005	0.008	0.013
838	203259060012_R05C01	EPIC	DNA FT	Male	Osteosarcoma	Osteoblastic	OS (HG)		Yes	0.396165	Not validated (below threshold)	NA	Below threshold, but highest class matches diagnosis	OS_HG	0.848	NA	Tibia	3	Bone	Primary	Resection	7	Nil	Below threshold, but highest class matches diagnosis	0	0.001	0.001	0.002	0.001	0.002	0.001	0	0.004	0	0.012	0.002	0.001	0	0.003	0.001	0.001	0.001	0.001	0.003	0.001	0.001	0.001	0.001	0.024
839	203259060012_R06C01	EPIC	DNA FT	Female	Osteosarcoma	Osteoblastic	OS (HG)		Yes	0.523489	Not validated (below threshold)	NA	Below threshold, but highest class matches diagnosis	OS_HG	0.716	NA	Femur	3	Bone	Primary	Resection	5	Nil	Below threshold, but highest class matches diagnosis	0	0.002	0.001	0.01	0.001	0.002	0.001	0	0.004	0.001	0.001	0.004	0.001	0.001	0.001	0.005	0.001	0.001	0.001	0.005	0.004	0.002	0.001	0.002	0.001
840	203259060012_R07C01	EPIC	DNA FT	Male	Adamantinoma	NA	Adamantinoma		No	0.631687	Not validated (below threshold)	NA	Below threshold	EWING	0.069	NA	Tibia	NA	Bone	Local recurrence	Biopsy	86	Nil	Below threshold	0.003	0.01	0.007	0.028	0.007	0.006	0.008	0.001	0.021	0.003	0.005	0.037	0.002	0.003	0.006	0.009	0.005	0.004	0.004	0.028	0.017	0.008	0.004	0.017	0.007
841	203259060012_R08C01	EPIC	DNA FT	Male	Normal Bone	NA	Ctrl		Yes	0.412751	NA	No	Grp1- Classifier correct (concordant)	CTRL_MUS	0.983	NA	Knee	NA	NA	NA	Resection	31	NA	Grp1- Classifier correct (concordant)	0	0	0	0.002	0.001	0	0	0	0.001	0	0	0.001	0	0	0	0	0	0.983	0	0.001	0	0	0	0	0
845	203259060018_R05C01	EPIC	DNA FT	Male	Myxofibrosarcoma	NA	MFS		Yes	0.38345	NA	No	Grp1- Classifier correct (concordant)	USARC	0.999	NA	Thigh	3	ST	Local recurrence	Resection	70	NA	Grp1- Classifier correct (concordant)	0.001	0	0	0	0	0	0	0	0	0	0	0	0	0	0	0	0	0	0	0	0	0	0	0	0
846	203259060018_R06C01	EPIC	DNA FT	Male	Myxofibrosarcoma	NA	MFS		Yes	0.378196	NA	No	Grp1- Classifier correct (concordant)	USARC	0.913	NA	Knee	3	ST	Primary	Resection	73	NA	Grp1- Classifier correct (concordant)	0.013	0.001	0.001	0.007	0.001	0.001	0.001	0	0.004	0.001	0	0.001	0	0	0.001	0	0	0	0.002	0.001	0.001	0.001	0.001	0.001	0.005
847	203259060018_R07C01	EPIC	DNA FT	Female	Osteosarcoma	Telangiectatic	FAILED		FAILED	0.567534			FAILED	FAILED	NA	NA	Femur	3	ST	Local recurrence	Resection	17	MDM2 amplification neg	FAILED	NA	NA	NA	NA	NA	NA	NA	NA	NA	NA	NA	NA	NA	NA	NA	NA	NA	NA	NA	NA	NA	NA	NA	NA	NA
848	203259060018_R08C01	EPIC	DNA FT	Female	Osteosarcoma	Osteoblastic	FAILED		FAILED	0.384918			FAILED	FAILED	NA	NA	Tibia	3	Bone	Primary	Resection	38	MDM2 amplification neg	FAILED	NA	NA	NA	NA	NA	NA	NA	NA	NA	NA	NA	NA	NA	NA	NA	NA	NA	NA	NA	NA	NA	NA	NA	NA	NA
849	203259060023_R01C01	EPIC	DNA FT	Male	Osteosarcoma	Osteoblastic and Fibroblastic	OS (HG)		Yes	0.381141	Not validated (below threshold)	NA	Below threshold, but highest class matches diagnosis	OS_HG	0.879	NA	Tibia	3	Bone	Primary	Resection	11	Nil	Grp1- Classifier correct (concordant)	0	0.001	0.001	0.004	0.007	0.002	0.001	0	0.004	0.001	0.002	0.002	0.001	0	0.002	0.001	0.001	0.001	0.001	0.003	0.002	0.001	0.001	0.001	0.019
850	203259060023_R02C01	EPIC	DNA FT	Female	Osteosarcoma	Osteoblastic	OS (HG)		Yes	0.434788	NA	No	Grp1- Classifier correct (concordant)	OS_HG	0.971	NA	Femur	3	Bone	Primary	Resection	12	MDM2 amplification neg	Grp1- Classifier correct (concordant)	0	0	0	0.001	0	0	0	0	0	0	0	0.001	0	0	0	0	0	0	0	0.001	0	0	0	0	0
851	203259060023_R03C01	EPIC	DNA FT	Female	Osteosarcoma	Osteoblastic	OS (HG)		Yes	0.493721	Not validated (below threshold)	NA	Below threshold, but highest class matches diagnosis	OS_HG	0.474	NA	Femur	3	Bone	Primary	Resection	54	MDM2 amplification pos	Below threshold, but highest class matches diagnosis	0.003	0.005	0.002	0.006	0.003	0.005	0.003	0	0.008	0.001	0.015	0.007	0.005	0.007	0.011	0.002	0.002	0.001	0.007	0.005	0.003	0.006	0.002	0.005	0.007
1009	3999078064_R06C01	450k	DNA FFPET	Female	Chondroblastoma	Conventional	CB		Yes	0.373123	Molecular- H3F3B K36m mutant	No	Grp2- Discrepant (with evidence)	NFB_PLEX	0.975	NA	Femur	NA	Bone	Primary	Resection	13	Mutation: K36M/B	Grp2- Discrepant (with evidence)	0	0	0	0	0	0	0	0	0.001	0	0.004	0	0	0	0.005	0	0	0	0	0	0	0	0	0	0
853	203259060023_R05C01	EPIC	DNA FT	Male	Osteosarcoma	Osteoblastic	OS (HG)		Yes	0.579184	Not validated (below threshold)	NA	Below threshold	ES	0.678	NA	Femur	3	ST	Local recurrence	Resection	18	Alkaline phosphatase pos	Below threshold	0	0.003	0.002	0.005	0.001	0.001	0.002	0	0.005	0.001	0.001	0.004	0.014	0	0.001	0.004	0.002	0.001	0.001	0.007	0.005	0.002	0.001	0.003	0.678
854	203259060023_R06C01	EPIC	DNA FT	Female	Osteosarcoma	Fibroblastic	OS (HG)		Yes	0.594353	Clinical- primary bone tumour. Histology- minimal/no osteoid	NA	Below threshold	USARC	0.889	NA	Femur	3	Bone	Primary	Resection	61	MDM2 amplification pos	Grp2- Discrepant (inconclusive)	0.001	0.003	0	0.001	0.001	0	0.001	0	0.001	0	0	0.001	0.001	0	0	0.001	0	0	0.001	0.001	0.001	0.001	0.001	0.001	0.053
855	203259060023_R07C01	EPIC	DNA FT	Male	Osteosarcoma	Osteoblastic and Chondroblastic	OS (HG)		Yes	0.335981	Not validated (below threshold)	NA	Below threshold, but highest class matches diagnosis	OS_HG	0.45	NA	Pelvis	3	Bone	Primary	Resection	16	Nil	Below threshold, but highest class matches diagnosis	0.001	0.002	0.002	0.004	0.002	0.006	0.002	0	0.007	0	0.3	0.002	0	0.001	0.01	0.001	0.001	0.001	0.003	0.004	0.002	0.002	0.001	0.001	0.002
856	203259060023_R08C01	EPIC	DNA FT	Male	Normal Bone	NA	Ctrl		Yes	0.284413	Not validated (below threshold)	NA	Below threshold	CSA_IDH_GROUP_B	0.78	NA	Femur	NA	NA	NA	Resection	34	NA	Below threshold	0.032	0.001	0.001	0.008	0.002	0.002	0.001	0	0.013	0.002	0.009	0.002	0	0.001	0.78	0.001	0.001	0.001	0.001	0.002	0.001	0.001	0.002	0.001	0.001
360	201496710050_R03C01	EPIC	DNA FFPET	Male	Chondrosarcoma	Central- Dediff Osteosarcomatous	CSA		Yes	0.588427	Molecular- IDH1 mutant (ddPCR). Histology- conventional low grade chondrosarcoma and dedifferentiated osteosarcomatous regions	No	Grp2- Discrepant (with evidence)	OS_HG	0.962	NA	Femur	De-Differentiated	Bone	Local recurrence	Resection	51	IDH1 R132H	Grp2- Discrepant (with evidence)	0	0	0	0.001	0	0	0	0	0	0	0	0.001	0.022	0.001	0	0	0	0	0	0	0	0	0	0	0
858	203259060025_R02C01	EPIC	DNA FT	Female	Myxofibrosarcoma	NA	MFS		Yes	0.471207	Not validated (below threshold)	NA	Below threshold, but highest class matches diagnosis	USARC	0.262	NA	Arm	3	ST	Primary	Resection	81	CD34 positive	Below threshold, but highest class matches diagnosis	0.003	0.006	0.01	0.036	0.01	0.008	0.01	0.001	0.021	0.002	0.003	0.023	0.001	0.003	0.004	0.006	0.004	0.003	0.004	0.05	0.015	0.007	0.004	0.01	0.007
859	203259060025_R03C01	EPIC	DNA FT	Male	Myxofibrosarcoma	NA	MFS		Yes	0.315366	Not validated (below threshold)	NA	Below threshold	AFH	0.614	NA	Thigh	2	ST	Primary	Resection	62	CD34 positive	Below threshold	0.614	0	0	0.015	0.001	0.001	0	0	0.01	0.002	0	0	0	0	0.019	0	0	0	0	0.001	0	0	0.001	0	0
860	203259060025_R04C01	EPIC	DNA FT	Female	Myxofibrosarcoma	NA	MFS		Yes	0.470564	Not validated (below threshold)	NA	Below threshold, but highest class matches diagnosis	USARC	0.785	NA	Shoulder	2	ST	Primary	Resection	56	CD34 positive	Below threshold, but highest class matches diagnosis	0.001	0	0	0	0.001	0	0	0	0	0	0	0	0	0	0	0	0	0	0.001	0.001	0	0.001	0	0	0.001
861	203259060025_R05C01	EPIC	DNA FT	Male	Myxofibrosarcoma	NA	MFS		Yes	0.349942	NA	No	Grp1- Classifier correct (concordant)	USARC	0.91	NA	Shoulder	3	ST	Primary	Resection	67	NA	Grp1- Classifier correct (concordant)	0.002	0	0	0	0	0	0	0	0	0	0	0	0	0	0	0	0	0	0	0	0	0	0	0	0
862	203259060025_R06C01	EPIC	DNA FT	Female	Myxofibrosarcoma	NA	MFS		Yes	0.382964	NA	No	Grp1- Classifier correct (concordant)	USARC	0.986	NA	Arm	2	ST	Primary	Resection	77	NTRK3 rearrangement	Grp1- Classifier correct (concordant)	0	0	0	0	0	0	0	0	0	0	0	0	0	0	0	0	0	0	0	0	0	0	0	0	0
382	201496850137_R01C01	EPIC	DNA FFPET	Male	Chondrosarcoma	Central- Dediff Osteosarcomatous	CSA		Yes	0.540205	Molecular- IDH1 mutant (ddPCR). Histology- conventional low grade chondrosarcoma and dedifferentiated osteosarcomatous regions	No	Grp2- Discrepant (with evidence)	OS_HG	0.985	NA	Femur	De-Differentiated	Bone	Primary	Resection	55	IDH1 R132G	Grp2- Discrepant (with evidence)	0	0	0	0	0	0	0	0	0	0	0	0	0.012	0	0	0	0	0	0	0	0	0	0	0	0
864	203259060025_R08C01	EPIC	DNA FT	Female	Myxofibrosarcoma	NA	MFS		Yes	0.525527	Not validated (below threshold)	NA	Below threshold, but highest class matches diagnosis	USARC	0.831	NA	Leg	3	ST	Local recurrence	Resection	55	NA	Below threshold, but highest class matches diagnosis	0.001	0.01	0.001	0.003	0.001	0.001	0.001	0	0.004	0.003	0	0.001	0.003	0	0.001	0.001	0.001	0	0.001	0.001	0.001	0.002	0.001	0.001	0.068
865	203259060034_R01C01	EPIC	DNA FT	Female	Osteosarcoma	Fibroblastic/Pleomorphic	OS (HG)		Yes	0.508152	NA	No	Grp1- Classifier correct (concordant)	OS_HG	0.918	NA	Femur	3	Bone	Primary	Resection	12	Nil	Grp1- Classifier correct (concordant)	0	0.001	0	0.002	0	0	0.001	0	0.001	0	0	0.001	0	0	0	0	0	0	0	0.001	0.001	0.001	0	0.001	0.008
866	203259060034_R02C01	EPIC	DNA FT	Male	Osteosarcoma	Osteoblastic	OS (HG)		Yes	0.624875	NA	No	Grp1- Classifier correct (concordant)	OS_HG	0.995	NA	Humerus	3	Bone	Primary	Resection	15	Alkaline phosphatase pos	Grp1- Classifier correct (concordant)	0	0	0	0	0	0	0	0	0	0	0	0	0	0	0	0	0	0	0	0	0	0	0	0	0
867	203259060034_R03C01	EPIC	DNA FT	Female	Osteosarcoma	Osteoblastic	OS (HG)		Yes	0.549873	NA	No	Grp1- Classifier correct (concordant)	OS_HG	1	NA	Femur	3	Bone	Primary	Resection	12	Nil	Grp1- Classifier correct (concordant)	0	0	0	0	0	0	0	0	0	0	0	0	0	0	0	0	0	0	0	0	0	0	0	0	0
868	203259060034_R04C01	EPIC	DNA FT	Male	Osteosarcoma	Chondroblastic	OS (HG)		Yes	0.560321	NA	No	Grp1- Classifier correct (concordant)	OS_HG	0.993	NA	Femur	3	Bone	Primary	Resection	81	Nil	Grp1- Classifier correct (concordant)	0	0	0	0.001	0	0	0	0	0	0	0	0	0	0	0	0	0	0	0	0	0	0	0	0	0
869	203259060034_R05C01	EPIC	DNA FT	Male	Osteosarcoma	Chondroblastic	OS (HG)		Yes	0.551643	NA	No	Grp1- Classifier correct (concordant)	OS_HG	0.98	NA	Femur	3	Bone	Primary	Resection	15	Nil	Grp1- Classifier correct (concordant)	0	0	0	0.001	0	0	0	0	0.001	0	0	0.003	0	0	0	0	0	0	0	0.001	0	0	0	0	0
222	200550940047_R02C01	EPIC	DNA FFPET	Male	Malignant peripheral nerve sheath tumour (MPNST)	Epithelioid-like	MPNST		Yes	0.436512	Molecular- CIC rearrangement negative (FISH). H3k27me3 retained	No	Grp2- Discrepant (inconclusive)	SBRCT_CIC	0.998	NA	Paraspinal	3	ST	Local recurrence	Resection	17	INI1 retained	Grp2- Discrepant (inconclusive)	0	0	0	0	0	0	0	0	0	0	0	0	0	0	0	0	0	0	0	0	0	0	0	0	0
871	203259060034_R07C01	EPIC	DNA FT	Male	Adamantinoma	NA	Adamantinoma		No	0.293891	Not validated (below threshold)	NA	Below threshold	USARC	0.785	NA	Leg	NA	ST	Local recurrence	Resection	68	Nil	Below threshold	0.032	0.001	0.001	0.001	0.001	0	0.001	0	0.004	0.001	0.001	0	0	0	0.003	0	0	0	0.006	0.001	0	0.001	0.001	0	0.014
872	203259060034_R08C01	EPIC	DNA FT	NA	Normal Bone	NA	Ctrl		Yes	0.276455	Not validated (below threshold)	NA	Below threshold	LCH	0.598	NA	unknown	NA	NA	NA	Resection	Control	NA	Below threshold	0.006	0.002	0.002	0.074	0.003	0.004	0.002	0	0.016	0.007	0.001	0.004	0	0.001	0.024	0.003	0.006	0.001	0.001	0.005	0.003	0.002	0.002	0.002	0.002
873	203259060036_R01C01	EPIC	DNA FT	Female	Myxofibrosarcoma	NA	MFS		Yes	0.461439	NA	No	Grp1- Classifier correct (concordant)	USARC	1	NA	Arm	2	ST	Local recurrence	Resection	61	CD34 positive	Grp1- Classifier correct (concordant)	0	0	0	0	0	0	0	0	0	0	0	0	0	0	0	0	0	0	0	0	0	0	0	0	0
304	200598660079_R05C01	EPIC	DNA FT	Female	Malignant peripheral nerve sheath tumour (MPNST)	Classical	MPNST		Yes	0.49044	Molecular- SS18 negative (FISH). H3k27me3 retained	No	Grp2- Discrepant (inconclusive)	SYSA	0.968	NA	Forearm	2	ST	unknown	not available	unknown	NA	Grp2- Discrepant (inconclusive)	0	0	0	0.003	0	0	0	0	0.001	0	0	0.001	0	0	0	0	0	0	0	0.001	0.001	0	0	0.001	0
875	203259060036_R03C01	EPIC	DNA FT	Female	Myxofibrosarcoma	NA	MFS		Yes	0.284414	Not validated (below threshold)	NA	Below threshold	AFH	0.861	NA	Thigh	2	ST	Primary	Resection	67	CD34 and MNF116 positive	Grp2- Discrepant (inconclusive)	0.861	0	0	0.02	0	0.001	0	0	0.053	0.008	0	0	0	0	0.007	0	0	0	0	0.001	0.001	0	0.001	0	0.001
876	203259060036_R04C01	EPIC	DNA FT	Female	Myxofibrosarcoma	NA	MFS		Yes	0.387065	NA	No	Grp1- Classifier correct (concordant)	USARC	1	NA	Leg	2	ST	Primary	Resection	83	CD10 and CD34 positive	Grp1- Classifier correct (concordant)	0	0	0	0	0	0	0	0	0	0	0	0	0	0	0	0	0	0	0	0	0	0	0	0	0
877	203259060036_R05C01	EPIC	DNA FT	Male	Myxofibrosarcoma	NA	MFS		Yes	0.315023	Not validated (below threshold)	NA	Below threshold	AFH	0.836	NA	Arm	3	ST	Primary	Biopsy	68	NA	Below threshold	0.836	0	0	0.001	0	0	0	0	0.005	0	0	0	0	0	0.001	0	0	0	0	0	0	0	0	0	0
878	203259060036_R06C01	EPIC	DNA FT	Female	Myxofibrosarcoma	NA	MFS		Yes	0.410757	NA	No	Grp1- Classifier correct (concordant)	USARC	1	NA	Arm	3	ST	Primary	Resection	71	NA	Grp1- Classifier correct (concordant)	0	0	0	0	0	0	0	0	0	0	0	0	0	0	0	0	0	0	0	0	0	0	0	0	0
879	203259060036_R07C01	EPIC	DNA FT	Male	Myxofibrosarcoma	NA	MFS		Yes	0.432364	Not validated (below threshold)	NA	Below threshold	WDLS_DDLS	0.707	NA	Axilla	3	ST	Primary	Resection	54	NA	Below threshold	0.002	0	0	0.001	0.054	0	0.001	0	0.001	0	0	0	0	0	0	0	0	0	0.001	0.002	0	0.001	0	0	0.001
880	203259060036_R08C01	EPIC	DNA FT	Female	Myxofibrosarcoma	NA	MFS		Yes	0.383909	NA	No	Grp1- Classifier correct (concordant)	USARC	0.997	NA	Arm	3	ST	Primary	Resection	74	NA	Grp1- Classifier correct (concordant)	0	0	0	0	0	0	0	0	0	0	0	0	0	0	0	0	0	0	0	0	0	0	0	0	0.003
881	203259060043_R01C01	EPIC	DNA FT	Male	Osteosarcoma	Osteoblastic	OS (HG)		Yes	0.477043	NA	No	Grp1- Classifier correct (concordant)	OS_HG	1	NA	Femur	3	Bone	Primary	Resection	19	Nil	Grp1- Classifier correct (concordant)	0	0	0	0	0	0	0	0	0	0	0	0	0	0	0	0	0	0	0	0	0	0	0	0	0
882	203259060043_R02C01	EPIC	DNA FT	Male	Osteosarcoma	Osteoblastic and Chondroblastic	OS (HG)		Yes	0.56506	NA	No	Grp1- Classifier correct (concordant)	OS_HG	1	NA	Femur	3	Bone	Primary	Resection	16	Alkaline phosphatase pos	Grp1- Classifier correct (concordant)	0	0	0	0	0	0	0	0	0	0	0	0	0	0	0	0	0	0	0	0	0	0	0	0	0
883	203259060043_R03C01	EPIC	DNA FT	Female	Osteosarcoma	Osteoblastic	OS (HG)		Yes	0.466085	NA	No	Grp1- Classifier correct (concordant)	OS_HG	1	NA	Femur	3	Bone	Primary	Resection	7	MDM2 amplification neg	Grp1- Classifier correct (concordant)	0	0	0	0	0	0	0	0	0	0	0	0	0	0	0	0	0	0	0	0	0	0	0	0	0
884	203259060043_R04C01	EPIC	DNA FT	Female	Sclerosing epithelioid fibrosarcoma	Osteoblastic	SEF	Osteosarcoma osteoblastic	Yes	0.6359	IHC- MUC4 positive, INI1 retained. Histology- high grade with epithelioid cells.	Yes	Grp1- Classifier correct (caused revised diagnosis)	SEF	1	NA	Axilla	3	ST	Primary	Resection	80	MDM2 amplification neg	Grp1- Classifier correct (caused revised diagnosis)	0	0	0	0	0	0	0	0	0	0	0	0	0	0	0	0	0	0	0	0	0	0	0	0	0
885	203259060043_R05C01	EPIC	DNA FT	Male	Osteosarcoma	Osteoblastic	OS (HG)		Yes	0.58324	NA	No	Grp1- Classifier correct (concordant)	OS_HG	0.995	NA	Femur	3	Bone	Primary	Resection	36	Nil	Grp1- Classifier correct (concordant)	0	0	0	0	0	0	0	0	0	0	0	0	0	0	0	0	0	0	0	0	0	0	0	0	0
886	203259060043_R06C01	EPIC	DNA FT	Male	Osteosarcoma	Fibroblastic	OS (HG)		Yes	0.590385	Not validated (below threshold)	NA	Below threshold, but highest class matches diagnosis	OS_HG	0.845	NA	Pelvis	3	ST	Local recurrence	Resection	29	Nil	Below threshold, but highest class matches diagnosis	0.001	0.001	0.001	0.003	0.001	0.001	0.001	0	0.002	0	0.001	0.006	0.015	0.003	0.002	0.001	0.001	0	0.002	0.002	0.001	0.001	0.001	0.003	0.002
887	203259060043_R07C01	EPIC	DNA FT	Female	Adamantinoma	NA	Adamantinoma		No	0.556794	Not validated (below threshold)	NA	Below threshold	OB	0.316	NA	Rib	NA	Bone	Primary	Resection	38	Nil	Below threshold	0.001	0.004	0.003	0.032	0.003	0.003	0.003	0.001	0.014	0.001	0.002	0.026	0.001	0.002	0.002	0.046	0.003	0.003	0.002	0.071	0.026	0.003	0.002	0.01	0.003
888	203259060043_R08C01	EPIC	DNA FT	NA	Normal Bone	NA	Ctrl		Yes	0.330059	Histology and Clinical- degenerative bone disease, no history LCH	NA	Below threshold	LCH	0.892	NA	unknown	NA	NA	NA	Resection	Control	NA	Grp2- Discrepant (inconclusive)	0.001	0.001	0.001	0.018	0.001	0.001	0.001	0	0.004	0.001	0	0.002	0	0.001	0.002	0.002	0.007	0	0	0.003	0.002	0.001	0.001	0.001	0.001
889	203259060074_R01C01	EPIC	Blood	Male	Blood	NA	Ctrl		Yes	0.307545	NA	No	Grp1- Classifier correct (concordant)	CTRL_BLOOD	0.993	NA	Control	NA	Control	NA	Control (blood)	49	MDM2 amplification pos	Grp1- Classifier correct (concordant)	0	0	0	0	0	0	0	0	0	0	0	0	0	0	0	0	0.993	0	0	0	0	0	0	0	0
890	203259060074_R02C01	EPIC	DNA FT	Female	Osteosarcoma	Soft Tissue	OS (ST)		No	0.492051	Not validated (below threshold)	NA	Below threshold	USARC	0.866	NA	Thigh	3	ST	Primary	Biopsy	77	Nil	Below threshold	0.002	0.001	0.001	0.003	0.004	0.002	0.001	0	0.003	0	0.001	0.003	0	0.001	0.001	0.001	0.001	0.001	0.005	0.005	0.002	0.003	0.001	0.001	0.003
891	203259060074_R03C01	EPIC	DNA FT	Male	Osteosarcoma	Osteoblastic	OS (HG)		Yes	0.53655	NA	No	Grp1- Classifier correct (concordant)	OS_HG	0.993	NA	Femur	3	Bone	Primary	Resection	22	Nil	Grp1- Classifier correct (concordant)	0	0	0	0.001	0	0	0	0	0	0	0	0	0	0	0	0	0	0	0	0	0	0	0	0	0
892	203259060074_R04C01	EPIC	DNA FT	Female	Osteosarcoma	Osteoblastic	OS (HG)		Yes	0.287037	Not validated (below threshold)	NA	Below threshold	IMT	0.253	NA	Fibula	3	Bone	Primary	Resection	9	Nil	Below threshold	0.15	0.003	0.003	0.02	0.009	0.003	0.004	0	0.018	0.003	0.002	0.003	0	0.002	0.077	0.002	0.002	0.002	0.009	0.005	0.003	0.004	0.005	0.002	0.005
893	203259060074_R05C01	EPIC	DNA FT	Male	Osteosarcoma	Fibroblastic	OS (HG)		Yes	0.268844	Not validated (below threshold)	NA	Below threshold	LCH	0.445	NA	Femur	3	Bone	Primary	Resection	39	Nil	Below threshold	0.002	0.003	0.002	0.06	0.004	0.004	0.002	0	0.013	0.008	0.001	0.005	0	0.002	0.028	0.004	0.008	0.001	0.001	0.007	0.005	0.002	0.002	0.004	0.002
894	203259060074_R06C01	EPIC	DNA FT	Female	Osteosarcoma	Osteoblastic	OS (HG)		Yes	0.380568	NA	No	Grp1- Classifier correct (concordant)	OS_HG	0.989	NA	Tibia	3	Bone	Primary	Biopsy	60	MDM2 amplification pos	Grp1- Classifier correct (concordant)	0	0	0	0	0	0	0	0	0	0	0	0	0	0	0	0	0	0	0	0	0	0	0	0	0
895	203259060074_R07C01	EPIC	DNA FT	Female	Adamantinoma	NA	Adamantinoma		No	0.639868	Not validated (below threshold)	NA	Below threshold	USARC	0.094	NA	Vertebra	NA	Bone	Local recurrence	Resection	38	Nil	Below threshold	0.002	0.008	0.005	0.059	0.005	0.005	0.006	0.001	0.021	0.002	0.002	0.032	0.001	0.002	0.003	0.073	0.006	0.005	0.002	0.078	0.04	0.006	0.003	0.019	0.005
896	203259060074_R08C01	EPIC	DNA FT	Female	Giant Cell Tumour of Bone	Conventional (benign metastasising)	GCTB		Yes	0.3943	NA	No	Grp1- Classifier correct (concordant)	GCTB	0.999	NA	Lung	3	ST	Metastasis	Resection	14	H3.3 G34W pos	Grp1- Classifier correct (concordant)	0	0	0	0	0	0	0	0	0	0	0	0	0.001	0	0	0	0	0	0	0	0	0	0	0	0
897	203259060079_R01C01	EPIC	Blood	Female	Blood	NA	Ctrl		Yes	0.306261	NA	No	Grp1- Classifier correct (concordant)	CTRL_BLOOD	0.996	NA	Control	NA	Control	NA	Control (blood)	26	MDM2 amplification pos	Grp1- Classifier correct (concordant)	0	0	0	0	0	0	0	0	0	0	0	0	0	0	0	0	0.996	0	0	0	0	0	0	0	0
898	203259060079_R02C01	EPIC	DNA FT	Male	Osteosarcoma	Parosteal	OS (Surface)		No	0.303585	Molecular- MDM2 amplified (FISH). Histology- surface bone tumour with cartilage cap	No	Grp2- Discrepant (with evidence)	WDLS_DDLS	0.905	NA	Femur	1	Bone	Local recurrence	Resection	49	MDM2 amplification pos	Grp2- Discrepant (with evidence)	0.003	0	0	0	0.001	0.001	0.001	0	0.001	0	0.004	0	0	0.001	0.006	0	0	0	0.003	0.001	0	0.001	0.001	0	0.003
899	203259060079_R03C01	EPIC	DNA FT	Male	Osteosarcoma	Parosteal	OS (Surface)		No	0.479708	Clinical- surface bone lesion. Molecular- MDM2 amplified (FISH)	No	Grp2- Discrepant (with evidence)	OS_HG	0.999	NA	Femur	3	Bone	Primary	Resection	34	MDM2 amplification pos	Grp2- Discrepant (with evidence)	0	0	0	0	0	0	0	0	0	0	0	0	0	0	0	0	0	0	0	0	0	0	0	0	0
900	203259060079_R04C01	EPIC	DNA FT	Male	Osteosarcoma	Low grade central	OS (LG)		No	0.469554	Molecular-GNAS negative (hotspot locations). Histology- Osteoblasts lining bone seams	No	Grp2- Discrepant (with evidence)	FDY	0.996	NA	Fibula	1	Bone	Primary	Resection	22	MDM2 amplification neg. GNAS neg	Grp2- Discrepant (with evidence)	0	0	0	0	0	0	0	0	0	0	0	0	0	0	0	0	0	0	0	0	0	0	0	0	0
720	202273260229_R03C01	EPIC	DNA FT	Female	Malignant peripheral nerve sheath tumour (MPNST)	NA	MPNST		Yes	0.408261	Molecular- NF1 germline. Clinical- arising from nerve	No	Grp2- Discrepant (with evidence)	USARC	0.987	NA	Leg	3	ST	Primary	Resection	41	NA	Grp2- Discrepant (with evidence)	0.001	0	0	0	0	0	0	0	0	0	0	0	0	0	0	0	0	0	0	0	0	0.001	0	0	0.001
902	203259060079_R06C01	EPIC	DNA FT	Female	Osteosarcoma	Extraskeletal, Parosteal-like	OS (ST)		No	0.624798	Clinical- primary soft tissue lesion. Molecular- MDM2 positive. Histology- osteoid forming tumour	No	Grp2- Discrepant (with evidence)	OS_HG	0.918	NA	Gluteus maximus	2	ST	Primary	Resection	35	MDM2 amplification pos, cMYC neg	Grp2- Discrepant (with evidence)	0	0	0	0.001	0	0	0	0	0	0	0	0	0.001	0	0	0	0	0	0	0	0	0	0	0	0
903	203259060079_R07C01	EPIC	DNA FT	Male	Adamantinoma	NA	Adamantinoma		No	0.537935	Not validated (below threshold)	NA	Below threshold	SCC_CUT	0.674	NA	Tibia	NA	Bone	Primary	Resection	68	Nil	Below threshold	0.001	0.005	0.002	0.009	0.002	0.003	0.003	0	0.011	0.001	0.001	0.037	0	0.001	0.002	0.004	0.002	0.001	0.002	0.013	0.008	0.002	0.001	0.017	0.003
904	203259060079_R08C01	EPIC	DNA FT	Female	Giant Cell Tumour of Bone	Conventional (benign metastasising)	GCTB		Yes	0.469306	NA	No	Grp1- Classifier correct (concordant)	GCTB	0.999	NA	Lung	3	ST	Metastasis	Resection	14	H3.3 G34W pos	Grp1- Classifier correct (concordant)	0	0	0	0	0	0	0	0	0	0	0	0	0.001	0	0	0	0	0	0	0	0	0	0	0	0
905	203259060092_R01C01	EPIC	Blood	Female	Blood	NA	Ctrl		Yes	0.321462	NA	No	Grp1- Classifier correct (concordant)	CTRL_BLOOD	0.986	NA	Control	NA	Control	NA	Control (blood)	57	MDM2 amplification pos (14-2960)	Grp1- Classifier correct (concordant)	0	0	0	0.001	0	0	0	0	0.001	0	0	0	0	0	0	0	0.986	0	0	0	0	0	0	0	0
906	203259060092_R02C01	EPIC	DNA FT	Female	Osteosarcoma	Parosteal	OS (Surface)		No	0.448442	Not validated (below threshold)	NA	Below threshold	OS_HG	0.236	NA	Femur	1	Bone	Primary	Resection	24	MDM2 non informative	Below threshold	0.003	0.004	0.003	0.009	0.004	0.011	0.004	0	0.012	0.001	0.05	0.015	0.001	0.003	0.018	0.003	0.002	0.002	0.013	0.009	0.004	0.008	0.003	0.004	0.005
723	202273260229_R06C01	EPIC	DNA FT	Male	Malignant peripheral nerve sheath tumour (MPNST)	NA	MPNST		Yes	0.458477	IHC- H3k27me3 loss	No	Grp2- Discrepant (with evidence)	SARC_MPNST_LIKE	1	NA	Nerve	3	ST	Primary	Resection	44	NA	Grp2- Discrepant (with evidence)	0	0	0	0	0	0	0	0	0	0	0	0	0	0	0	0	0	0	0	0	0	0	0	0	0
908	203259060092_R04C01	EPIC	DNA FT	Female	Osteosarcoma	Telangiectatic	OS (HG)		Yes	0.30383	Not validated (below threshold)	NA	Below threshold	IMT	0.81	NA	Humerus	3	Bone	Primary	Resection	11	Nil	Below threshold	0.001	0.001	0	0.022	0.001	0.002	0	0	0.002	0.003	0	0.001	0	0	0.029	0.001	0.001	0	0	0.001	0.001	0	0	0.001	0
909	203259060092_R05C01	EPIC	DNA FT	Female	Osteosarcoma	Dedifferentiated Parosteal	OS (Surface)		No	0.414739	Not validated (below threshold)	NA	Below threshold	FDY	0.197	NA	Humerus	4	Bone	Primary	Resection	54	MDM2 amplification pos	Below threshold	0.003	0.005	0.004	0.011	0.004	0.01	0.005	0.001	0.014	0.001	0.04	0.017	0.001	0.004	0.016	0.003	0.002	0.002	0.012	0.011	0.005	0.01	0.003	0.004	0.005
910	203259060092_R06C01	EPIC	DNA FT	Male	Osteosarcoma	Osteoblastic	OS (HG)		Yes	0.479013	Not validated (below threshold)	NA	Below threshold	USARC	0.122	NA	Femur	3	Bone	Primary	Resection	61	IDH1 R132H neg	Below threshold	0.002	0.007	0.006	0.053	0.005	0.007	0.005	0.001	0.032	0.002	0.003	0.033	0.001	0.003	0.003	0.035	0.005	0.006	0.002	0.077	0.038	0.005	0.003	0.013	0.005
911	203259060092_R07C01	EPIC	DNA FT	Female	Adamantinoma	OFD like	Adamantinoma		No	0.403566	Not validated (below threshold)	NA	Below threshold	OS_HG	0.36	NA	Tibia	NA	Bone	Primary	Resection	5	Nil	Below threshold	0.002	0.003	0.003	0.015	0.003	0.005	0.003	0	0.011	0.001	0.014	0.014	0	0.002	0.005	0.003	0.002	0.002	0.003	0.01	0.005	0.005	0.002	0.003	0.002
912	203259060092_R08C01	EPIC	DNA FT	Male	Phosphaturic mesenchymal tumor (PMT)	NA	PMT		No	0.294316	Not validated (below threshold)	NA	Below threshold	CSA_CC	0.282	NA	Foot	NA	Bone	Primary	Biopsy	37	FISH: neg for FN1, ACVR2A, FGF1, FGFR1	Below threshold	0.066	0.003	0.003	0.021	0.004	0.024	0.004	0	0.041	0.002	0.282	0.007	0.001	0.003	0.17	0.002	0.002	0.002	0.008	0.009	0.004	0.004	0.004	0.003	0.002
913	203259190005_R01C01	EPIC	DNA FT	Male	Myxofibrosarcoma	NA	MFS		Yes	0.462274	Not validated (below threshold)	NA	Below threshold, but highest class matches diagnosis	USARC	0.814	NA	Thigh	3	ST	Primary	Resection	28	CD34 positive	Below threshold, but highest class matches diagnosis	0.001	0.001	0.001	0.002	0.001	0	0.001	0	0.001	0	0	0	0	0	0	0	0	0	0.001	0.001	0	0.001	0	0	0.003
914	203259190005_R02C01	EPIC	DNA FT	Male	Myxofibrosarcoma	NA	MFS		Yes	0.431994	NA	No	Grp1- Classifier correct (concordant)	USARC	0.986	NA	Thigh	3	ST	Metastasis	Resection	75	CD10 and CD34 positive	Grp1- Classifier correct (concordant)	0	0	0	0	0	0	0	0	0	0	0	0	0	0	0	0	0	0	0	0	0	0	0	0	0.008
915	203259190005_R03C01	EPIC	DNA FT	Male	Myxofibrosarcoma	NA	MFS		Yes	0.476784	Not validated (below threshold)	NA	Below threshold, but highest class matches diagnosis	USARC	0.613	NA	Thigh	2	ST	Primary	Resection	68	CD34 positive	Below threshold, but highest class matches diagnosis	0.003	0.001	0.001	0.003	0.002	0.001	0.002	0	0.002	0	0.001	0.001	0	0	0.001	0.001	0.001	0.001	0.002	0.003	0.001	0.002	0.001	0.001	0.003
916	203259190005_R04C01	EPIC	DNA FT	Female	Myxofibrosarcoma	NA	MFS		Yes	0.498124	NA	No	Grp1- Classifier correct (concordant)	USARC	0.999	NA	Arm	3	ST	Primary	Resection	50	CD34 positive	Grp1- Classifier correct (concordant)	0	0	0	0	0	0	0	0	0	0	0	0	0	0	0	0	0	0	0	0	0	0	0	0	0
917	203259190005_R05C01	EPIC	DNA FT	Female	Myxofibrosarcoma	NA	MFS		Yes	0.485037	Not validated (below threshold)	NA	Below threshold, but highest class matches diagnosis	USARC	0.657	NA	Axilla	3	ST	Primary	Resection	79	NA	Below threshold, but highest class matches diagnosis	0	0	0	0	0	0	0	0	0	0	0	0	0	0	0	0	0	0	0	0	0	0	0	0	0.001
918	203259190005_R06C01	EPIC	DNA FT	Female	Myxofibrosarcoma	NA	MFS		Yes	0.513057	Not validated (below threshold)	NA	Below threshold, but highest class matches diagnosis	USARC	0.38	NA	Chest Wall	3	ST	Primary	Resection	75	NA	Below threshold, but highest class matches diagnosis	0.003	0.006	0.006	0.031	0.007	0.005	0.014	0.001	0.015	0.001	0.003	0.018	0.001	0.002	0.003	0.007	0.003	0.003	0.005	0.033	0.014	0.009	0.003	0.011	0.006
919	203259190005_R07C01	EPIC	DNA FT	Female	Myxofibrosarcoma	NA	MFS		Yes	0.473398	NA	No	Grp1- Classifier correct (concordant)	USARC	0.943	NA	Thigh	3	ST	Primary	Resection	55	NA	Grp1- Classifier correct (concordant)	0.001	0.001	0.001	0.001	0.001	0	0.001	0	0.001	0	0	0.001	0	0	0	0	0	0	0.002	0.001	0.001	0.002	0	0	0.003
920	203259190005_R08C01	EPIC	DNA FT	Female	Myxofibrosarcoma	NA	MFS		Yes	0.326286	NA	No	Grp1- Classifier correct (concordant)	USARC	0.988	NA	Thigh	3	ST	Primary	Resection	48	NA	Grp1- Classifier correct (concordant)	0.004	0	0	0	0	0	0	0	0	0	0	0	0	0	0	0	0	0	0	0	0	0	0	0	0
921	203259190023_R01C01	EPIC	DNA FT	Male	Myxofibrosarcoma	NA	MFS		Yes	0.425292	Not validated (below threshold)	NA	Below threshold, but highest class matches diagnosis	USARC	0.749	NA	Leg	2	ST	Local recurrence	Resection	77	CD34 positive	Below threshold, but highest class matches diagnosis	0.001	0.002	0	0.001	0.001	0	0.001	0	0.001	0	0	0	0.002	0	0	0	0	0	0.001	0.001	0.001	0.001	0.001	0.001	0.208
922	203259190023_R02C01	EPIC	DNA FT	Male	Myxofibrosarcoma	NA	MFS		Yes	0.498256	NA	No	Grp1- Classifier correct (concordant)	USARC	0.983	NA	Thigh	3	ST	Local recurrence	Resection	50	Desmin and CD34 positive	Grp1- Classifier correct (concordant)	0	0	0	0	0	0	0	0	0	0	0	0	0	0	0	0	0	0	0	0	0	0	0	0	0.001
923	203259190023_R03C01	EPIC	DNA FT	Female	Myxofibrosarcoma	NA	MFS		Yes	0.296899	Not validated (below threshold)	NA	Below threshold	IMT	0.848	NA	Calf	2	ST	Primary	Resection	66	CD34 positive	Below threshold	0.034	0.001	0	0.014	0.001	0.001	0.001	0	0.007	0.004	0	0.001	0	0	0.028	0	0.001	0	0	0.001	0.001	0.001	0.001	0	0.001
924	203259190023_R04C01	EPIC	DNA FT	Male	Myxofibrosarcoma	NA	MFS		Yes	0.454557	Not validated (below threshold)	NA	Below threshold, but highest class matches diagnosis	USARC	0.124	NA	Thigh	2	ST	Primary	Resection	82	CD34 positive	Below threshold, but highest class matches diagnosis	0.003	0.007	0.011	0.051	0.008	0.012	0.011	0.001	0.038	0.002	0.003	0.041	0.001	0.003	0.005	0.01	0.006	0.004	0.003	0.053	0.019	0.008	0.004	0.016	0.007
925	203259190023_R05C01	EPIC	DNA FT	Female	Myxofibrosarcoma	NA	MFS		Yes	0.568141	Not validated (below threshold)	NA	Below threshold, but highest class matches diagnosis	USARC	0.761	NA	Thigh	3	ST	Primary	Resection	70	NA	Below threshold, but highest class matches diagnosis	0.001	0	0	0	0	0	0	0	0	0	0	0	0	0	0	0	0	0	0.001	0	0	0	0	0	0.001
926	203259190023_R06C01	EPIC	DNA FT	Female	Myxofibrosarcoma	NA	MFS		Yes	0.318551	Not validated (below threshold)	NA	Below threshold, but highest class matches diagnosis	USARC	0.362	NA	Thigh	3	ST	Primary	Biopsy	86	S100 positive	Below threshold, but highest class matches diagnosis	0.107	0.002	0.001	0.015	0.003	0.002	0.001	0	0.015	0.004	0.001	0.001	0	0.001	0.029	0.001	0.001	0.001	0.001	0.002	0.002	0.002	0.002	0.001	0.013
927	203259190023_R07C01	EPIC	DNA FT	Female	Myxofibrosarcoma	NA	MFS		Yes	0.319548	Not validated (below threshold)	NA	Below threshold, but highest class matches diagnosis	USARC	0.861	NA	Arm	2	ST	Local recurrence	Resection	83	NA	Grp1- Classifier correct (concordant)	0.118	0	0	0.001	0	0	0	0	0.002	0	0	0	0	0	0.001	0	0	0	0	0	0	0	0	0	0.001
928	203259190023_R08C01	EPIC	DNA FT	Female	Myxofibrosarcoma	NA	MFS		Yes	0.351985	Not validated (below threshold)	NA	Below threshold	WDLS_DDLS	0.573	NA	Thigh	2	ST	Local recurrence	Resection	52	NA	Below threshold	0.247	0.001	0	0.003	0.001	0	0.001	0	0.008	0.001	0	0	0	0	0.002	0	0	0	0.001	0.001	0	0.001	0.001	0	0.002
929	203259190029_R01C01	EPIC	DNA FT	Female	Myxofibrosarcoma	NA	MFS		Yes	0.275359	Not validated (below threshold)	NA	Below threshold	AFH	0.49	NA	Thigh	2	ST	Local recurrence	Resection	54	CD34 positive	Below threshold	0.49	0	0	0.021	0.001	0.001	0	0	0.016	0.004	0	0	0	0	0.026	0	0	0	0	0.001	0	0	0.001	0	0.001
930	203259190029_R02C01	EPIC	DNA FT	Male	Myxofibrosarcoma	NA	MFS		Yes	0.389273	NA	No	Grp1- Classifier correct (concordant)	USARC	0.999	NA	Thigh	3	ST	Primary	Resection	77	CD34 positive	Grp1- Classifier correct (concordant)	0	0	0	0	0	0	0	0	0	0	0	0	0	0	0	0	0	0	0	0	0	0	0	0	0
931	203259190029_R03C01	EPIC	DNA FT	Male	Myxofibrosarcoma	NA	MFS		Yes	0.460196	NA	No	Grp1- Classifier correct (concordant)	USARC	0.913	NA	Calf	2	ST	Primary	Resection	78	CD34 positive	Grp1- Classifier correct (concordant)	0.001	0.003	0.001	0.002	0.001	0.001	0.001	0	0.001	0	0	0.001	0	0	0	0.001	0	0	0.002	0.003	0.001	0.003	0.001	0.001	0.004
932	203259190029_R04C01	EPIC	DNA FT	Female	Myxofibrosarcoma	NA	MFS		Yes	0.417071	NA	No	Grp1- Classifier correct (concordant)	USARC	0.998	NA	Thigh	3	ST	Primary	Resection	49	CD34 positive	Grp1- Classifier correct (concordant)	0	0	0	0	0	0	0	0	0	0	0	0	0	0	0	0	0	0	0	0	0	0	0	0	0
933	203259190029_R05C01	EPIC	DNA FT	Male	Myxofibrosarcoma	NA	MFS		Yes	0.481277	Not validated (below threshold)	NA	Below threshold, but highest class matches diagnosis	USARC	0.831	NA	Shoulder	3	ST	Primary	Resection	87	NA	Below threshold, but highest class matches diagnosis	0.001	0.002	0.002	0.009	0.003	0.002	0.004	0	0.006	0.001	0.001	0.004	0.001	0.001	0.001	0.002	0.001	0.001	0.002	0.007	0.004	0.002	0.001	0.002	0.007
934	203259190029_R06C01	EPIC	DNA FT	Female	Myxofibrosarcoma	NA	MFS		Yes	0.30732	Not validated (below threshold)	NA	Below threshold	AFH	0.786	NA	Thigh	3	ST	Primary	Resection	79	NA	Below threshold	0.786	0.001	0.001	0.031	0.001	0.001	0.001	0	0.048	0.008	0	0	0	0	0.008	0.001	0.001	0	0	0.001	0.001	0.001	0.001	0.001	0.003
935	203259190029_R07C01	EPIC	DNA FT	Female	Myxofibrosarcoma	NA	MFS		Yes	0.441957	Not validated (below threshold)	NA	Below threshold	WDLS_DDLS	0.775	NA	Shoulder	2	ST	Primary	Biopsy	37	NA	Below threshold	0.003	0.001	0.001	0.001	0.001	0.001	0.002	0	0.002	0	0.001	0.001	0	0	0.001	0.001	0	0	0.002	0.002	0.001	0.002	0.001	0.001	0.004
936	203259190029_R08C01	EPIC	DNA FT	Female	Myxofibrosarcoma	NA	MFS		Yes	0.353819	NA	No	Grp1- Classifier correct (concordant)	USARC	0.999	NA	Leg	3	ST	Primary	Resection	55	NA	Grp1- Classifier correct (concordant)	0	0	0	0	0	0	0	0	0	0	0	0	0	0	0	0	0	0	0	0	0	0	0	0	0
937	203259190075_R01C01	EPIC	DNA FT	Male	Myxofibrosarcoma	NA	MFS		Yes	0.349908	NA	No	Grp1- Classifier correct (concordant)	USARC	0.995	NA	Thigh	3	ST	Primary	Resection	80	NA	Grp1- Classifier correct (concordant)	0.004	0	0	0	0	0	0	0	0	0	0	0	0	0	0	0	0	0	0	0	0	0	0	0	0
938	203259190075_R02C01	EPIC	DNA FT	Female	Myxofibrosarcoma	NA	MFS		Yes	0.329894	NA	No	Grp1- Classifier correct (concordant)	USARC	1	NA	Arm	3	ST	Primary	Resection	81	SMA positive	Grp1- Classifier correct (concordant)	0	0	0	0	0	0	0	0	0	0	0	0	0	0	0	0	0	0	0	0	0	0	0	0	0
939	203259190075_R03C01	EPIC	DNA FT	Male	Myxofibrosarcoma	NA	MFS		Yes	0.336642	Not validated (below threshold)	NA	Below threshold, but highest class matches diagnosis	USARC	0.687	NA	Leg	3	ST	Local recurrence	Resection	76	NA	Below threshold, but highest class matches diagnosis	0.092	0	0	0	0	0	0	0	0.001	0	0	0	0	0	0	0	0	0	0	0	0	0	0	0	0.001
940	203259190075_R04C01	EPIC	DNA FT	Male	Myxofibrosarcoma	NA	MFS		Yes	0.529985	Not validated (below threshold)	NA	Below threshold, but highest class matches diagnosis	USARC	0.813	NA	Knee	2	ST	Local recurrence	Resection	52	ki-67 80-90%	Below threshold, but highest class matches diagnosis	0.002	0.002	0.002	0.011	0.002	0.001	0.003	0	0.005	0.001	0.001	0.002	0	0.001	0.001	0.002	0.001	0.001	0.002	0.005	0.004	0.002	0.001	0.002	0.005
941	203259190075_R05C01	EPIC	DNA FT	Male	Myxofibrosarcoma	NA	MFS		Yes	0.277206	Not validated (below threshold)	NA	Below threshold	AFH	0.821	NA	Arm	3	ST	Primary	Resection	77	SMA	Below threshold	0.821	0	0	0.018	0	0	0	0	0.024	0.005	0	0	0	0	0.013	0	0	0	0	0	0	0	0.001	0	0.001
942	203259190075_R06C01	EPIC	DNA FT	Male	Myxofibrosarcoma	NA	MFS		Yes	0.411107	NA	No	Grp1- Classifier correct (concordant)	USARC	1	NA	Thigh	3	ST	Primary	Resection	79	Desmin positive	Grp1- Classifier correct (concordant)	0	0	0	0	0	0	0	0	0	0	0	0	0	0	0	0	0	0	0	0	0	0	0	0	0
943	203259190075_R07C01	EPIC	DNA FT	Male	Myxofibrosarcoma	NA	MFS		Yes	0.458061	NA	No	Grp1- Classifier correct (concordant)	USARC	0.999	NA	Chest wall	3	ST	Primary	Resection	77	NA	Grp1- Classifier correct (concordant)	0	0	0	0	0	0	0	0	0	0	0	0	0	0	0	0	0	0	0	0	0	0	0	0	0
944	203259190075_R08C01	EPIC	DNA FT	Male	Myxofibrosarcoma	NA	MFS		Yes	0.396227	NA	No	Grp1- Classifier correct (concordant)	USARC	0.999	NA	foot	2	ST	Primary	Resection	64	EMA positive, Neg- COL1A1/PDGFB	Grp1- Classifier correct (concordant)	0	0	0	0	0	0	0	0	0	0	0	0	0	0	0	0	0	0	0	0	0	0	0	0	0
945	203869580117_R01C01	EPIC	DNA FFPET	Male	Malignant peripheral nerve sheath tumour (MPNST)	Classical	MPNST		Yes	0.634107	Not validated (below threshold)	NA	Below threshold, but highest class matches diagnosis	MPNST	0.877	NA	Paraspinal	3	ST	Local recurrence	Resection	28	S100 (+) Myogenin (-)	Grp1- Classifier correct (concordant)	0	0.001	0.001	0.005	0.001	0.001	0.001	0	0.003	0	0	0.001	0.003	0	0.001	0.002	0.001	0.001	0	0.003	0.003	0.001	0	0.002	0.001
946	203869580117_R02C01	EPIC	DNA FFPET	Male	Osteosarcoma	Pleomorphic	OS (HG)		Yes	0.55156	Not validated (below threshold)	NA	Below threshold	USARC	0.15	NA	Thigh	3	ST	Local recurrence	Resection	61		Below threshold	0.002	0.007	0.006	0.038	0.008	0.007	0.007	0.001	0.03	0.003	0.005	0.032	0.002	0.003	0.005	0.012	0.005	0.004	0.005	0.025	0.019	0.019	0.003	0.022	0.007
947	203869580117_R04C01	EPIC	DNA FFPET	Male	Malignant peripheral nerve sheath tumour (MPNST)	Classical	MPNST		Yes	0.6262	Not validated (below threshold)	NA	Below threshold, but highest class matches diagnosis	MPNST	0.879	NA	Axilla	3	ST	Primary	Resection	58	S100 (+) Desmin, MNF116 (-)	Grp1- Classifier correct (concordant)	0	0.001	0.001	0.007	0.001	0.001	0.001	0	0.005	0	0.001	0.001	0.001	0	0.001	0.002	0.001	0.001	0	0.004	0.003	0.001	0.001	0.002	0.001
948	203869580117_R05C01	EPIC	DNA FFPET	Male	Malignant peripheral nerve sheath tumour (MPNST)	Epithelioid-like	MPNST		Yes	0.566773	NA	No	Grp1- Classifier correct (concordant)	SARC_MPNST_LIKE	0.992	NA	Calf	3	ST	Primary	Resection	29	S100 (+) , INI1 retained	Grp1- Classifier correct (concordant)	0	0	0	0	0	0	0	0	0	0	0	0	0	0	0	0	0	0	0	0	0	0	0	0	0
949	203869580117_R06C01	EPIC	DNA FFPET	Male	Malignant peripheral nerve sheath tumour (MPNST)	Classical	MPNST		Yes	0.592776	NA	No	Grp1- Classifier correct (concordant)	MPNST	0.998	NA	Chest Wall	3	ST	Primary	Resection	37	CD99 (+) S100, desmin, MNF116, CD34 (-)	Grp1- Classifier correct (concordant)	0	0	0	0	0	0	0	0	0	0	0	0	0	0	0	0	0	0	0	0	0	0	0	0	0
798	203257030177_R04C01	EPIC	DNA FT	Female	Malignant peripheral nerve sheath tumour (MPNST)	Classical	MPNST		Yes	0.487556	Molecular- NF1 Loss of heterozygosity. H3K27me3 retained	No	Grp2- Discrepant (with evidence)	USARC	0.961	NA	Calf	3	ST	Primary	Resection	59	Neg- MNF116, desmin, SMA and S100	Grp2- Discrepant (with evidence)	0.001	0	0	0.002	0.001	0	0.001	0	0.001	0	0	0	0	0	0	0	0	0	0.001	0.001	0.001	0.001	0	0	0.001
951	203869580117_R08C01	EPIC	Blood	Female	Blood	NA	Ctrl		Yes	0.298603	NA	No	Grp1- Classifier correct (concordant)	CTRL_BLOOD	0.932	NA	Control	NA	Control	NA	Control (blood)	Control	NA	Grp1- Classifier correct (concordant)	0	0.001	0	0.004	0	0	0	0	0.002	0	0	0.001	0	0	0	0.001	0.932	0	0	0.002	0.001	0	0	0.001	0.001
952	203869580123_R01C01	EPIC	DNA FFPET	Male	Malignant peripheral nerve sheath tumour (MPNST)	Epithelioid	MPNST		Yes	0.41074	Not validated (below threshold)	NA	Below threshold	MRT	0.56	NA	Back	3	ST	Primary	Resection	47	S100, MNF116 (+) INI-1, CD34, SMA, desmin, HMB45, p63, AE1/3 (-)	Below threshold	0.001	0.003	0.002	0.018	0.013	0.002	0.004	0	0.015	0.016	0.001	0.003	0.002	0.001	0.002	0.002	0.002	0.002	0.001	0.004	0.004	0.002	0.001	0.002	0.01
955	203869580123_R04C01	EPIC	DNA FFPET	Female	Malignant peripheral nerve sheath tumour (MPNST)	Rhabdomyoblastic	MPNST		Yes	0.422382	Not validated (below threshold)	NA	Below threshold	RMS_ALV	0.076	NA	3	NA	ST	Primary	Resection	51	S100 (+) SM-actin, caldesmon, MNF116, EMA, CD34 (-)	Below threshold	0.002	0.007	0.012	0.055	0.054	0.007	0.007	0.001	0.035	0.002	0.004	0.043	0.001	0.003	0.005	0.011	0.005	0.053	0.003	0.032	0.019	0.006	0.004	0.015	0.006
956	203869580123_R05C01	EPIC	DNA FFPET	Female	Malignant peripheral nerve sheath tumour (MPNST)	Classical	MPNST		Yes	0.356849	Not validated (below threshold)	NA	Below threshold	IMT	0.332	NA	buttock	1	ST	Primary	Resection	11	S100 (+)	Below threshold	0.007	0.004	0.006	0.058	0.009	0.006	0.011	0	0.017	0.008	0.003	0.012	0.001	0.002	0.052	0.005	0.004	0.003	0.002	0.016	0.008	0.004	0.003	0.007	0.002
950	203869580117_R07C01	EPIC	DNA FFPET	Male	Malignant peripheral nerve sheath tumour (MPNST)	Osteosarcomatous	MPNST		Yes	0.588049	Molecular- SS18 negative. H3K27me3 retained	No	Grp2- Discrepant (inconclusive)	SYSA	0.968	NA	Thigh	3	ST	Primary	Resection	71	S100, MNF116, EMA, CD99 (+) SM-actin, Bcl-2 (-)	Grp2- Discrepant (inconclusive)	0	0	0	0.002	0	0	0	0	0.001	0	0	0.002	0	0	0	0.001	0	0	0	0.001	0.001	0	0	0.001	0
958	203869580123_R07C01	EPIC	DNA FFPET	Female	Malignant peripheral nerve sheath tumour (MPNST)	Classical	MPNST		Yes	0.587235	Not validated (below threshold)	NA	Below threshold	ESS_HG	0.598	NA	Leg	3	ST	Local recurrence	Resection	41	S100, AE1/3, desmin, SMA (-)	Below threshold	0.001	0.003	0.002	0.01	0.003	0.002	0.002	0.009	0.006	0.001	0.002	0.004	0.004	0	0.002	0.004	0.002	0.002	0.001	0.007	0.007	0.002	0.002	0.008	0.002
959	203869580123_R08C01	EPIC	Blood	Female	Blood	NA	Ctrl		Yes	0.295233	NA	No	Grp1- Classifier correct (concordant)	CTRL_BLOOD	0.97	NA	Control	NA	Control	NA	Control (blood)	Control	NA	Grp1- Classifier correct (concordant)	0	0	0	0.002	0	0	0	0	0.001	0	0	0	0	0	0	0	0.97	0	0	0.001	0.001	0	0	0.001	0
863	203259060025_R07C01	EPIC	DNA FT	Male	Myxofibrosarcoma	NA	MFS		Yes	0.392208	Molecular- MDM2 not amplified (FISH). Histology- cellular myxoid lesion, no lipoblastic differentiation	No	Grp2- Discrepant (with evidence)	WDLS_DDLS	0.994	NA	Groin	3	ST	Primary	Resection	52	NA	Grp2- Discrepant (with evidence)	0	0	0	0	0	0	0	0	0	0	0	0	0	0	0	0	0	0	0	0	0	0	0	0	0
961	203869580131_R02C01	EPIC	DNA FFPET	Female	Malignant peripheral nerve sheath tumour (MPNST)	Classical	MPNST		Yes	0.370735	Not validated (below threshold)	NA	Below threshold	USARC	0.076	NA	Leg	1	ST	Primary	Resection	36	S100, EMA (+) HMB45, Melan A, MNF116 (-)	Below threshold	0.003	0.006	0.011	0.042	0.009	0.005	0.045	0.001	0.02	0.003	0.004	0.033	0.002	0.004	0.006	0.007	0.005	0.004	0.004	0.031	0.015	0.006	0.005	0.01	0.006
962	203869580131_R03C01	EPIC	DNA FFPET	Male	Malignant peripheral nerve sheath tumour (MPNST)	Classical	MPNST		Yes	0.650679	NA	No	Grp1- Classifier correct (concordant)	MPNST	1	NA	Leg	3	ST	Primary	Resection	17	MNF116, bcl-2, S100 (+) EMA, desmin (-)	Grp1- Classifier correct (concordant)	0	0	0	0	0	0	0	0	0	0	0	0	0	0	0	0	0	0	0	0	0	0	0	0	0
963	203869580131_R04C01	EPIC	DNA FFPET	Female	Malignant peripheral nerve sheath tumour (MPNST)	Classical	MPNST		Yes	0.619395	NA	No	Grp1- Classifier correct (concordant)	MPNST	0.986	NA	leg	3	ST	Local recurrence	Resection	19	S100 (+) desmin, myogenin (-)	Grp1- Classifier correct (concordant)	0	0	0	0.001	0	0	0	0	0	0	0	0	0	0	0	0	0	0	0	0	0	0	0	0	0
964	203869580131_R05C01	EPIC	DNA FFPET	Female	CIC-rearranged sarcoma	Classical	CIC	MPNST	Yes	0.488039	Molecular- CIC rearrangement confirmed on FISH	Yes	Grp1- Classifier correct (caused revised diagnosis)	SBRCT_CIC	0.999	NA	Arm	3	ST	Primary	Resection	29	S100, MNF116 (+) desmin, myogenin (-)	Grp1- Classifier correct (caused revised diagnosis)	0	0	0	0	0	0	0	0	0	0	0	0	0	0	0	0	0	0	0	0	0	0	0	0	0
965	203869580131_R06C01	EPIC	DNA FFPET	Male	BCOR-rearranged sarcoma	Epithelioid	BCOR	MPNST	Yes	0.624012	Molecular- BCOR rearrangement confirmed on PCR. IHC- BCOR diffuse positive	Yes	Grp1- Classifier correct (caused revised diagnosis)	SBRCT_BCOR	1	NA	Paraspinal	3	ST	Local recurrence	Resection	14	CD45, S100, SMA, desmin, MNF116 (-)	Grp1- Classifier correct (caused revised diagnosis)	0	0	0	0	0	0	0	0	0	0	0	0	0	0	0	0	0	0	0	0	0	0	0	0	0
966	203869580131_R07C01	EPIC	DNA FFPET	Male	Malignant peripheral nerve sheath tumour (MPNST)	Classical	MPNST		Yes	0.608426	Not validated (below threshold)	NA	Below threshold, but highest class matches diagnosis	SARC_MPNST_LIKE	0.188	NA	Chest Wall	3	ST	Primary	Resection	34	S100 (+)	Below threshold, but highest class matches diagnosis	0.002	0.004	0.003	0.049	0.004	0.003	0.006	0	0.012	0.005	0.003	0.005	0.003	0.002	0.004	0.003	0.003	0.002	0.003	0.025	0.009	0.004	0.003	0.019	0.005
967	203869580131_R08C01	EPIC	Blood	Male	Blood	NA	Ctrl		Yes	0.29628	NA	No	Grp1- Classifier correct (concordant)	CTRL_BLOOD	0.959	NA	Control	NA	Control	NA	Control (blood)	Control	NA	Grp1- Classifier correct (concordant)	0	0	0	0.003	0	0	0	0	0.001	0	0	0.001	0	0	0	0.001	0.959	0	0	0.001	0.001	0	0	0.001	0
968	203869580140_R01C01	EPIC	DNA FFPET	Male	Malignant peripheral nerve sheath tumour (MPNST)	Classical	MPNST		Yes	0.597025	NA	No	Grp1- Classifier correct (concordant)	MPNST	0.988	NA	perineum	3	ST	Primary	Resection	45	S100 (+) Myogenin (-)	Grp1- Classifier correct (concordant)	0	0	0	0.001	0	0	0	0	0	0	0	0	0	0	0	0	0	0	0	0	0	0	0	0	0
969	203869580140_R02C01	EPIC	DNA FFPET	Male	Malignant peripheral nerve sheath tumour (MPNST)	Classical	MPNST		Yes	0.484961	Not validated (below threshold)	NA	Below threshold, but highest class matches diagnosis	SARC_MPNST_LIKE	0.298	NA	Femur	3	Bone	Metastasis	Resection	26	FUS-, S100 (+) SMA, desmin, MNF116, HMB45, Melan A, chromogranin, synaptophysin (-)	Below threshold, but highest class matches diagnosis	0.001	0.003	0.003	0.033	0.003	0.002	0.004	0	0.007	0.001	0.002	0.005	0.001	0.001	0.003	0.005	0.002	0.002	0.001	0.037	0.011	0.003	0.002	0.005	0.002
642	202273260054_R04C01	EPIC	DNA FT	Male	Osteosarcoma	Osteoblastic	OS (HG)		Yes	0.521648	Molecular- FGFR1 amplified (10%). Histology- osteoblastic and telangiectatic tumour	No	Grp2- Discrepant (inconclusive)	EWING	1	NA	Tibia	3	Bone	Primary	Biopsy	19	Alkaline phosphatase pos	Grp2- Discrepant (inconclusive)	0	0	0	0	0	0	0	0	0	0	0	0	0	0	0	0	0	0	0	0	0	0	0	0	0
971	203869580140_R04C01	EPIC	DNA FFPET	Female	Malignant peripheral nerve sheath tumour (MPNST)	Classical	MPNST		Yes	0.473306	Not validated (below threshold)	NA	Below threshold	DFSP	0.204	NA	Toe	2	ST	Primary	Resection	55	S100 (+) SM-actin, caldesmon, myogenin, MNF116 (-)	Below threshold	0.001	0.003	0.003	0.047	0.003	0.003	0.008	0	0.006	0.001	0.002	0.009	0.001	0.001	0.002	0.003	0.002	0.002	0.002	0.204	0.011	0.003	0.002	0.005	0.002
972	203869580140_R05C01	EPIC	DNA FFPET	Female	Sarcoma, NOS	NA	USARC		Yes	0.377157	Not validated (below threshold)	NA	Below threshold	AFH	0.302	NA	Arm	3	ST	Primary	Biopsy	72	EMA (+) S100, SMA, desmin, HMB-45, CD45, MNF116 (-)	Below threshold	0.302	0.004	0.004	0.071	0.009	0.005	0.004	0	0.059	0.005	0.003	0.004	0.001	0.002	0.018	0.003	0.003	0.002	0.003	0.009	0.006	0.004	0.011	0.004	0.009
973	203869580140_R06C01	EPIC	DNA FFPET	Female	Undifferentiated pleomorphic sarcoma (UPS)	Classical	USARC		Yes	0.412045	Not validated (below threshold)	NA	Below threshold, but highest class matches diagnosis	USARC	0.3	NA	Wrist	3	ST	Primary	Resection	83	S100 (+) SMA, desmin, MNF116 (-)	Below threshold, but highest class matches diagnosis	0.004	0.006	0.006	0.037	0.011	0.006	0.005	0.001	0.025	0.005	0.004	0.013	0.002	0.002	0.008	0.008	0.005	0.004	0.004	0.023	0.017	0.005	0.004	0.01	0.049
974	203869580140_R07C01	EPIC	DNA FFPET	Female	Malignant peripheral nerve sheath tumour (MPNST)	Classical	MPNST		Yes	0.417396	Not validated (below threshold)	NA	Below threshold	USARC	0.454	NA	Knee	2	ST	Primary	Resection	61	S100 (+) CD34, HMB45 (-)	Below threshold	0.007	0.006	0.005	0.029	0.009	0.003	0.004	0.001	0.019	0.003	0.004	0.007	0.004	0.003	0.006	0.004	0.003	0.003	0.004	0.012	0.009	0.004	0.004	0.008	0.064
975	203869580140_R08C01	EPIC	DNA FFPET	Male	Malignant peripheral nerve sheath tumour (MPNST)	Classical	MPNST		Yes	0.528998	Not validated (below threshold)	NA	Below threshold	SARC_RMSLIKE	0.336	NA	Paraspinal	3	ST	Local recurrence	Resection	24	CD34, EMA (+) MNF116, SMA, desmin, CD31, melan A (-)	Below threshold	0.002	0.004	0.004	0.056	0.004	0.003	0.004	0	0.01	0.004	0.002	0.007	0.001	0.002	0.003	0.003	0.002	0.002	0.002	0.017	0.009	0.003	0.003	0.004	0.004
976	203869580141_R01C01	EPIC	DNA FT	Female	Malignant peripheral nerve sheath tumour (MPNST)	Epithelioid-like	MPNST		Yes	0.485778	Not validated (below threshold)	NA	Below threshold	USARC	0.419	NA	Thigh	3	ST	Primary	Resection	65	S100, EMA (+) HMB45, Melan A, MNF116 (-) INI retained	Below threshold	0.001	0.003	0.002	0.004	0.002	0.001	0.022	0	0.007	0.002	0.001	0.005	0.015	0.001	0.002	0.002	0.001	0.001	0.001	0.005	0.003	0.002	0.002	0.003	0.37
977	203869580141_R02C01	EPIC	DNA FT	Male	Ossifying fibromyxoid tumour	NA	OFMT		Yes	0.491137	Not validated (below threshold)	NA	Below threshold	ESS_HG	0.276	NA	Knee	3	ST	Primary	Resection	57	EMA (+) S100, SMA, desmin, MUC4, CD34, MNF116 (-)	Below threshold	0.002	0.004	0.003	0.011	0.003	0.002	0.004	0.002	0.008	0.001	0.002	0.006	0.004	0.001	0.002	0.004	0.002	0.002	0.003	0.011	0.008	0.008	0.002	0.007	0.005
978	203869580141_R03C01	EPIC	DNA FT	Female	Malignant peripheral nerve sheath tumour (MPNST)	Classical	MPNST		Yes	0.495235	Clinical- arising from nerve	NA	Below threshold	OFMT	0.862	NA	Arm	2	ST	Local recurrence	Resection	21	CD56 (+) S100, EMA, SMA, desmin (-)	Grp2- Discrepant (inconclusive)	0	0.001	0.001	0.004	0.001	0.001	0.001	0	0.003	0	0.001	0.003	0.001	0	0.001	0.001	0.001	0.001	0.001	0.004	0.002	0.002	0.001	0.002	0.001
980	203869580141_R05C01	EPIC	DNA FT	Female	Giant Cell Tumour of Bone	Malignant	H3.3mut		No	0.270732	Not validated (below threshold)	NA	Below threshold	GCTB	0.558	NA	Femur	3	Bone	Primary	Resection	33	G34W(+) MDM2 noninformative	Below threshold	0.182	0.001	0.001	0.02	0.001	0.001	0.001	0	0.056	0.005	0.001	0.001	0.01	0	0.022	0.001	0.001	0.001	0.001	0.003	0.002	0.001	0.002	0.001	0.013
981	203869580141_R06C01	EPIC	DNA FT	Female	Giant Cell Tumour of Bone	Malignant	H3.3mut		No	0.308065	Histology & IHC- high grade spindle cell tumour with focal G34W expression. H3F3 G34 mutation confirmed on WGS	No	1c- Classified but can be refined	GCTB	0.951	NA	femur	NA	bone	Primary	Resection	62	H3.3 G34W (+) IDH1 (-)	1c- Classified but can be refined	0	0	0	0.002	0	0	0	0	0.001	0	0	0	0.016	0	0.001	0	0	0	0	0.001	0	0	0	0	0.002
982	203869580141_R08C01	EPIC	DNA FT	Male	Osteosarcoma	Osteoblastic	FAILED		FAILED	0.340211			FAILED	FAILED	NA	NA	Femur	3	Bone	Primary	Resection	17		FAILED	NA	NA	NA	NA	NA	NA	NA	NA	NA	NA	NA	NA	NA	NA	NA	NA	NA	NA	NA	NA	NA	NA	NA	NA	NA
987	203869580143_R05C01	EPIC	DNA FT	Female	Chordoma	Conventional	CHORD		Yes	0.410794	NA	No	Grp1- Classifier correct (concordant)	CHORD	1	NA	Vertebra	NA	Bone	Local recurrence	Resection	63	Brachyury, S100, MNF116, CK7, CK20 (+)	Grp1- Classifier correct (concordant)	0	0	0	0	0	0	0	0	1	0	0	0	0	0	0	0	0	0	0	0	0	0	0	0	0
988	203869580143_R06C01	EPIC	DNA FT	Female	Chordoma	Conventional	CHORD		Yes	0.275823	Not validated (below threshold)	NA	Below threshold, but highest class matches diagnosis	CHORD	0.736	NA	Sacrum	NA	Bone	Primary	Resection	84	Cytokeratin, EMA, Brachyury (+)	Below threshold, but highest class matches diagnosis	0.071	0	0	0.014	0	0.001	0	0	0.736	0.111	0	0	0	0	0.024	0	0	0	0	0.001	0.001	0	0.001	0	0.004
989	203869580143_R07C01	EPIC	DNA FT	Female	Chordoma	Conventional	CHORD		Yes	0.430565	NA	No	Grp1- Classifier correct (concordant)	CHORD	0.999	NA	Coccyx	NA	Bone	Primary	Resection	63	MNF116, Brachyury (+) S100 (-)	Grp1- Classifier correct (concordant)	0	0	0	0	0	0	0	0	0.999	0	0	0	0	0	0	0	0	0	0	0	0	0	0	0	0
990	203869580143_R08C01	EPIC	DNA FT	Female	Chordoma	Conventional	CHORD		Yes	0.388606	NA	No	Grp1- Classifier correct (concordant)	CHORD	0.999	NA	Sacrum	NA	Bone	Primary	Resection	67	Brachyury, MNF116 (+) S100 (-)	Grp1- Classifier correct (concordant)	0	0	0	0	0	0	0	0	0.999	0	0	0	0	0	0	0	0	0	0	0	0	0	0	0	0
991	3999078002_R01C01	450k	DNA FFPET	Female	Osteoblastoma	Conventional	OB		Yes	0.387679	Not validated (below threshold)	NA	Below threshold	OS_HG	0.594	NA	Femur	NA	Bone	Primary	Resection	23	FOS/FOSB NEG	Below threshold	0.004	0.003	0.004	0.01	0.005	0.004	0.004	0	0.012	0.001	0.037	0.005	0	0.003	0.032	0.002	0.002	0.002	0.004	0.007	0.003	0.004	0.005	0.004	0.004
992	3999078002_R01C02	450k	DNA FFPET	Male	Non-ossifying Fibroma	Conventional	NOF		No	0.373475	Not validated (below threshold)	NA	Below threshold	NFB_PLEX	0.413	NA	Tibia	NA	Bone	Primary	Resection	20	NA	Below threshold	0.008	0.004	0.004	0.014	0.005	0.009	0.007	0	0.018	0.002	0.044	0.009	0	0.003	0.038	0.003	0.003	0.002	0.01	0.01	0.005	0.007	0.003	0.004	0.004
993	3999078002_R03C01	450k	DNA FFPET	Male	Chondromyxoid Fibroma	Conventional	Chondromyxoid Fibroma		No	0.429465	Not validated (below threshold)	NA	Below threshold	NFB_PLEX	0.742	NA	Foot	NA	Bone	Primary	Resection	21	NA	Below threshold	0.001	0.002	0.002	0.004	0.002	0.005	0.005	0	0.007	0.001	0.009	0.035	0	0.002	0.005	0.001	0.001	0.001	0.006	0.006	0.002	0.003	0.001	0.003	0.001
994	3999078002_R03C02	450k	DNA FFPET	Female	Giant Cell Tumour of Bone	Conventional	GCTB		Yes	0.42735	NA	No	Grp1- Classifier correct (concordant)	GCTB	0.998	NA	Tibia	NA	Bone	Primary	Resection	21	H3.3A G34W POS	Grp1- Classifier correct (concordant)	0	0	0	0	0	0	0	0	0	0	0	0	0.002	0	0	0	0	0	0	0	0	0	0	0	0
995	3999078002_R04C01	450k	DNA FFPET	Female	Chondromyxoid Fibroma	Conventional	Chondromyxoid Fibroma		No	0.418003	Not validated (below threshold)	NA	Below threshold	NFB_PLEX	0.881	NA	Pelvis	NA	Bone	Primary	Resection	44	NA	Below threshold	0	0.001	0.001	0.002	0.003	0.002	0.002	0	0.003	0	0.006	0.005	0	0.001	0.002	0.001	0.001	0.001	0.001	0.003	0.001	0.001	0.001	0.001	0.001
996	3999078002_R04C02	450k	DNA FFPET	Female	Fibrous Dysplasia	NA	FDY		Yes	0.418282	NA	No	Grp1- Classifier correct (concordant)	FDY	0.992	NA	Femur	NA	Bone	Primary	Resection	22	GNAS1(C-T Arg 201).	Grp1- Classifier correct (concordant)	0	0	0	0	0	0	0	0	0	0	0	0.001	0	0	0	0	0	0	0	0	0	0	0	0	0
997	3999078002_R05C01	450k	DNA FFPET	Male	Osteoblastoma	Conventional	OB		Yes	0.377555	Not validated (below threshold)	NA	Below threshold	NFB_PLEX	0.301	NA	Femur	NA	Bone	Primary	Resection	25	FOS/FOSB NEG	Below threshold	0.001	0.003	0.003	0.013	0.005	0.006	0.005	0	0.009	0.001	0.019	0.017	0	0.002	0.006	0.002	0.002	0.002	0.003	0.011	0.005	0.003	0.002	0.003	0.002
998	3999078002_R06C02	450k	DNA FFPET	Female	Chondromyxoid Fibroma	Conventional	Chondromyxoid Fibroma		No	0.362254	Not validated (below threshold)	NA	Below threshold	USARC	0.494	NA	Tibia	NA	Bone	Primary	Resection	10	NA	Below threshold	0.003	0.001	0.001	0.001	0.001	0.001	0.002	0	0.002	0	0.001	0.001	0	0.001	0.002	0	0	0	0.07	0.001	0	0.002	0.001	0.001	0.004
999	3999078064_R01C01	450k	DNA FFPET	Female	Giant Cell Tumour of Bone	Conventional	GCTB		Yes	0.3673	NA	No	Grp1- Classifier correct (concordant)	GCTB	0.999	NA	Tibia	NA	Bone	Primary	Resection	21	H3.3 G34W not done	Grp1- Classifier correct (concordant)	0	0	0	0	0	0	0	0	0	0	0	0	0.001	0	0	0	0	0	0	0	0	0	0	0	0
1000	3999078064_R01C02	450k	DNA FFPET	Male	Chondromyxoid Fibroma	Conventional	Chondromyxoid Fibroma		No	0.438003	Not validated (below threshold)	NA	Below threshold	OS_HG	0.169	NA	Tibia	NA	Bone	Primary	Resection	34	NA	Below threshold	0.003	0.005	0.01	0.017	0.007	0.02	0.008	0.001	0.021	0.002	0.117	0.036	0.001	0.004	0.017	0.005	0.004	0.003	0.009	0.019	0.008	0.009	0.004	0.006	0.005
1001	3999078064_R02C01	450k	DNA FFPET	Male	Non-ossifying Fibroma	Conventional	NOF		No	0.336807	Not validated (below threshold)	NA	Below threshold	NFB_PLEX	0.723	NA	Clavicle	NA	Bone	Primary	Resection	8	NA	Below threshold	0.003	0.002	0.002	0.004	0.011	0.002	0.004	0	0.006	0.001	0.004	0.005	0	0.001	0.005	0.001	0.001	0.001	0.017	0.005	0.002	0.005	0.001	0.002	0.003
1002	3999078064_R02C02	450k	DNA FFPET	Male	Osteofibrous Dysplasia	Conventional	OFD		No	0.38604	Not validated (below threshold)	NA	Below threshold	FDY	0.474	NA	Tibia	NA	Bone	Primary	Resection	5	NA	Below threshold	0	0.002	0.001	0.008	0.001	0.002	0.002	0	0.004	0	0.003	0.008	0	0.001	0.002	0.002	0.001	0.001	0.001	0.005	0.002	0.002	0.001	0.001	0.001
1003	3999078064_R03C01	450k	DNA FFPET	Male	Fibrous Dysplasia	Conventional	FDY		Yes	0.392556	NA	No	Grp1- Classifier correct (concordant)	FDY	0.969	NA	Rib	NA	Bone	Primary	Resection	28	GNAS1 mutations positive for: C > T (Arg 201) in Exon 8 (R201C).	Grp1- Classifier correct (concordant)	0	0	0	0.001	0	0	0	0	0.001	0	0	0.001	0	0	0	0	0	0	0	0.001	0	0	0	0	0
1004	3999078064_R03C02	450k	DNA FFPET	Male	Giant Cell Tumour of Bone	Conventional	GCTB		Yes	0.389473	NA	No	Grp1- Classifier correct (concordant)	GCTB	0.996	NA	Tibia	NA	Bone	Primary	Resection	25	H3.3A G34W POS	Grp1- Classifier correct (concordant)	0	0	0	0	0	0	0	0	0	0	0	0	0.002	0	0	0	0	0	0	0	0	0	0	0	0
1005	3999078064_R04C01	450k	DNA FFPET	Female	Fibrous Dysplasia	NA	FDY		Yes	0.408212	NA	No	Grp1- Classifier correct (concordant)	FDY	0.997	NA	Hip	NA	Bone	Primary	Resection	12	GNAS1 (G-A Arg 201)	Grp1- Classifier correct (concordant)	0	0	0	0	0	0	0	0	0	0	0	0	0	0	0	0	0	0	0	0	0	0	0	0	0
1006	3999078064_R04C02	450k	DNA FFPET	Female	Osteofibrous Dysplasia	Conventional	OFD		No	0.404539	Histology- osteoblast rimming, MNF116 scattered positive cells	NA	Below threshold	FDY	0.863	NA	Tibia	NA	Bone	Primary	Resection	14	NA	Below threshold	0	0.001	0.001	0.003	0.001	0.001	0.001	0	0.002	0	0.001	0.003	0	0	0.001	0.001	0	0	0	0.002	0.001	0.001	0	0.001	0
1007	3999078064_R05C01	450k	DNA FFPET	Male	Chondromyxoid Fibroma	Conventional	Chondromyxoid Fibroma		No	0.419847	Not validated (below threshold)	NA	Below threshold	NFB_PLEX	0.521	NA	Foot	NA	Bone	Primary	Resection	12	NA	Below threshold	0.002	0.004	0.005	0.01	0.004	0.009	0.009	0	0.017	0.001	0.012	0.029	0.001	0.004	0.009	0.003	0.002	0.002	0.012	0.012	0.005	0.01	0.002	0.005	0.004
1008	3999078064_R05C02	450k	DNA FFPET	Female	Phosphaturic mesenchymal tumor (PMT)	Conventional	PMT		No	0.456192	Not validated (below threshold)	NA	Below threshold	OS_HG	0.103	NA	Pelvis	NA	Bone	Primary	Resection	29	NA	Below threshold	0.003	0.006	0.009	0.045	0.008	0.017	0.012	0.001	0.023	0.003	0.009	0.044	0.001	0.004	0.008	0.008	0.005	0.004	0.004	0.093	0.015	0.007	0.004	0.011	0.005
79	101103430147_R06C01	450k	DNA FFPET	Female	Undifferentiated pleomorphic sarcoma (UPS)	NA	USARC		Yes	0.450622	Molecular- H3F3B G34R mutation. Clinical- soft tissue lesion	No	Grp2- Discrepant (with evidence)	CB	0.998	NA	Leg	3	ST	Primary	Resection	37	H3.3B G34R POS	Grp2- Discrepant (with evidence)	0	0	0	0	0	0.998	0	0	0	0	0	0.001	0	0	0	0	0	0	0	0	0	0	0	0	0
1010	3999078064_R06C02	450k	DNA FFPET	Female	Chondromyxoid Fibroma	Conventional	Chondromyxoid Fibroma		No	0.375698	Not validated (below threshold)	NA	Below threshold	NFB_PLEX	0.869	NA	Foot	NA	Bone	Primary	Resection	24	NA	Below threshold	0.001	0.001	0.001	0.002	0.001	0.001	0.002	0	0.003	0	0.006	0.004	0	0.001	0.003	0.001	0.001	0.001	0.01	0.003	0.001	0.002	0.001	0.001	0.001
1011	5859501023_R01C01	450K	DNA FT	Female	Chondrosarcoma	Central	CSA		Yes	0.385307	Not validated (below threshold)	NA	Below threshold, but highest class matches diagnosis	CSA_IDH_GROUP_B	0.573	0.877	Chest wall	2	Bone	Primary	Resection	78	IDH WT	Below threshold, but highest class matches diagnosis	0.002	0	0	0	0	0	0.001	0	0.002	0	0.002	0.015	0.163	0.126	0.573	0	0	0	0.005	0	0	0.001	0.001	0.002	0.004
1012	5859501023_R01C02	450K	DNA FT	Male	Chondrosarcoma	Central	CSA		Yes	0.456973	NA	No	Grp1- Classifier correct (concordant)	CSA_GROUP_A	0.996	NA	Sternum	2	Bone	Primary	Resection	44	IDH WT	Grp1- Classifier correct (concordant)	0	0	0	0	0	0	0	0	0	0	0	0.996	0.004	0	0	0	0	0	0	0	0	0	0	0	0
1013	5859501023_R02C01	450K	DNA FT	Male	Chondrosarcoma	Central	CSA		Yes	0.631086	Not validated (below threshold)	NA	Below threshold, but highest class matches diagnosis	CSA_GROUP_B	0.682	0.988	Great Toe	2	Bone	Primary	Resection	72	IDH1 R132C	Below threshold, but highest class matches diagnosis	0	0	0	0	0	0	0	0	0	0	0	0	0.682	0.306	0	0	0	0	0	0	0	0	0	0	0
1014	5859501023_R02C02	450K	DNA FT	Male	Chondrosarcoma	Central	CSA		Yes	0.35148	Not validated (below threshold)	NA	Below threshold, but highest class matches diagnosis	CSA_IDH_GROUP_B	0.39	0.465	Scapula	2	Bone	Primary	Resection	31	IDH WT	Below threshold, but highest class matches diagnosis	0.003	0.002	0.002	0.002	0.256	0.003	0.003	0	0.012	0.001	0.01	0.046	0.002	0.027	0.39	0.001	0.001	0.003	0.006	0.005	0.002	0.002	0.002	0.004	0.008
1015	5859501023_R04C01	450K	DNA FT	Male	Chondrosarcoma	Central- Dediff	CSA	Central	Yes	0.587816	NA	No	Grp1- Classifier correct (concordant)	CSA_GROUP_B	0.998	NA	Pelvis	2	Bone	Primary	Resection	71	IDH1 R132C	Grp1- Classifier correct (concordant)	0	0	0	0	0	0	0	0	0	0	0	0	0.998	0.002	0	0	0	0	0	0	0	0	0	0	0
1016	5859501023_R04C02	450K	DNA FT	Female	Chondrosarcoma	Peripheral (subperiosteal)	CSA		Yes	0.500672	NA	No	Grp1- Classifier correct (concordant)	CSA_GROUP_A	0.994	NA	Femur	1	Bone	Primary	Resection	10	IDH WT	Grp1- Classifier correct (concordant)	0	0	0	0	0	0	0	0	0	0	0	0.994	0.004	0	0	0	0	0	0	0	0	0	0	0	0
1017	5859501023_R05C02	450K	DNA FT	Male	Chondrosarcoma	Central- Dediff	CSA		Yes	0.631297	Not validated (below threshold)	NA	Below threshold, but highest class matches diagnosis	CSA_GROUP_B	0.874	0.999	Hemipelvis	De-Differentiated	Bone	Primary	Resection	50	IDH1 R132C	Grp1- Classifier correct (concordant)	0	0	0	0	0	0	0	0	0	0	0	0	0.874	0.125	0	0	0	0	0	0	0	0	0	0	0
1018	5859501023_R06C02	450K	DNA FT	Female	Chondrosarcoma	Central	CSA		Yes	0.609148	NA	No	Grp1- Classifier correct (concordant)	CSA_GROUP_B	0.989	NA	Pelvis	De-Differentiated	Bone	Primary	Resection	36	IDH1 R132G	Grp1- Classifier correct (concordant)	0	0	0	0	0	0	0	0	0	0	0	0	0.989	0.01	0	0	0	0	0	0	0	0	0	0	0
1019	5859501025_R02C01	450K	DNA FT	Male	Chondrosarcoma	Central	CSA		Yes	0.268288	Histology- cartilaginous tumour	NA	Below threshold	LCH	0.788	0.016	Humerus	1	Bone	Primary	Resection	50	IDH WT	Below threshold	0.002	0.001	0.001	0.039	0.002	0.002	0.001	0	0.009	0.004	0.001	0.003	0	0.001	0.012	0.002	0.006	0.001	0	0.004	0.002	0.001	0.001	0.002	0.001
1020	5859501025_R03C01	450K	DNA FT	Male	Chondrosarcoma	Central	CSA		Yes	0.442474	Not validated (below threshold)	NA	Below threshold, but highest class matches diagnosis	CSA_IDH_GROUP_B	0.457	0.995	Femur	2	Bone	Primary	Resection	78	IDH2 R172M	Below threshold, but highest class matches diagnosis	0	0	0	0	0	0	0	0	0.001	0	0	0.314	0.08	0.144	0.457	0	0	0	0	0	0	0	0	0	0
1021	5859501025_R03C02	450K	DNA FT	Male	Chondrosarcoma	Central	CSA		Yes	0.58767	Not validated (below threshold)	NA	Below threshold, but highest class matches diagnosis	CSA_GROUP_B	0.89	0.991	Tibia	3	Bone	Local recurrence	Resection	77	IDH1 R132L	Grp1- Classifier correct (concordant)	0	0	0	0	0	0	0	0	0	0	0	0	0.89	0.101	0	0	0	0	0	0	0	0	0	0	0
257	200598660034_R06C01	EPIC	DNA FT	Female	Undifferentiated pleomorphic sarcoma (UPS)	NA	USARC		Yes	0.412983	Molecular- MDM2 not amplified (FISH). Histology- no well differentiated component. High grade spindle cell lesion	No	Grp2- Discrepant (with evidence)	WDLS_DDLS	0.95	NA	Parasacral	1	ST	Primary	Resection	41	NA	Grp2- Discrepant (with evidence)	0.001	0	0	0	0.001	0	0	0	0.001	0	0	0.001	0	0	0.001	0	0	0	0.001	0.001	0	0.001	0	0	0.001
1023	5859501025_R05C02	450K	DNA FT	Female	Chondrosarcoma	Central	CSA		Yes	0.261132	Histology- cartilaginous tumour	NA	Below threshold	LCH	0.753	0.023	Femur	1	Bone	Primary	Resection	67	IDH WT	Below threshold	0.002	0.001	0.001	0.038	0.002	0.002	0.001	0	0.009	0.006	0.001	0.003	0	0.001	0.019	0.002	0.005	0.001	0	0.003	0.002	0.001	0.001	0.002	0.001
266	200598660040_R07C01	EPIC	DNA FT	Male	Undifferentiated pleomorphic sarcoma (UPS)	NA	USARC		Yes	0.63973	Molecular HEY1-NCOA2 negative	No	Grp2- Discrepant (inconclusive)	CSA_MES	1	NA	Thigh	3	ST	Primary	Resection	30	HEY1-NCOA2 FISH neg	Grp2- Discrepant (inconclusive)	0	0	0	0	0	0	0	0	0	0	0	0	0	0	0	1	0	0	0	0	0	0	0	0	0
1025	5903111029_R01C02	450K	DNA FT	Female	Chondrosarcoma	Central	CSA		Yes	0.618084	NA	No	Grp1- Classifier correct (concordant)	CSA_GROUP_B	0.979	NA	Thumb	2	Bone	Primary	Resection	62	IDH1 R132C	Grp1- Classifier correct (concordant)	0	0	0	0	0	0	0	0	0	0	0	0	0.979	0.021	0	0	0	0	0	0	0	0	0	0	0
1026	5903111029_R02C01	450K	DNA FT	Female	Chondrosarcoma	Central	CSA		Yes	0.491027	Not validated (below threshold)	NA	Below threshold, but highest class matches diagnosis	CSA_GROUP_B	0.557	0.999	Phalanx	3	Bone	Primary	Resection	69	IDH1 R132C	Below threshold, but highest class matches diagnosis	0	0	0	0	0	0	0	0	0	0	0	0.4	0.557	0.041	0.001	0	0	0	0	0	0	0	0	0	0
1027	5903111029_R04C01	450K	DNA FT	Female	Chondrosarcoma	Central	CSA		Yes	0.374171	Not validated (below threshold)	NA	Below threshold, but highest class matches diagnosis	CSA_IDH_GROUP_B	0.626	0.807	Pelvis	1	Bone	Primary	Resection	65	IDH WT	Below threshold, but highest class matches diagnosis	0.001	0.001	0.001	0.002	0.002	0.003	0.002	0	0.067	0.002	0.016	0.165	0.002	0.014	0.626	0.001	0.001	0.001	0.005	0.003	0.001	0.001	0.001	0.003	0.003
1028	5903111029_R04C02	450K	DNA FT	Male	Chondrosarcoma	Central	CSA		Yes	0.41527	Not validated (below threshold)	NA	Below threshold, but highest class matches diagnosis	CSA_IDH_GROUP_B	0.786	0.988	Femur	2	Bone	Primary	Resection	81	IDH1 R132C	Below threshold, but highest class matches diagnosis	0	0	0	0	0	0	0	0	0.001	0	0	0.001	0.084	0.117	0.786	0	0	0	0	0	0	0	0	0	0.001
1029	5903111029_R05C01	450K	DNA FT	Male	Chondrosarcoma	Central	CSA		Yes	0.466481	Not validated (below threshold)	NA	Below threshold, but highest class matches diagnosis	CSA_GROUP_B	0.45	0.986	Calcaneus	2	Bone	Primary	Resection	65	IDH1 R132L	Below threshold, but highest class matches diagnosis	0	0	0	0	0	0	0	0	0.001	0	0	0.021	0.45	0.36	0.155	0	0	0	0	0	0	0	0	0.001	0.001
1030	5903111029_R06C01	450K	DNA FT	Female	Chondrosarcoma	Central	CSA		Yes	0.45852	NA	No	Grp1- Classifier correct (concordant)	CSA_GROUP_B	0.99	NA	Tibia	2	Bone	Primary	Resection	81	IDH1 R132G	Grp1- Classifier correct (concordant)	0	0	0	0	0	0	0	0	0	0	0	0	0.99	0.01	0	0	0	0	0	0	0	0	0	0	0
1031	5903111029_R06C02	450K	DNA FT	Female	Chondrosarcoma	Central	CSA		Yes	0.506087	NA	No	Grp1- Classifier correct (concordant)	CSA_GROUP_A	0.966	NA	Knee	2	ST	Local recurrence	Resection	30	IDH WT	Grp1- Classifier correct (concordant)	0	0	0	0	0	0	0	0	0.001	0	0	0.966	0.015	0.002	0.001	0	0	0	0	0	0	0	0	0.001	0
1032	5903111030_R01C02	450K	DNA FT	Male	Chondrosarcoma	Central	CSA		Yes	0.592986	NA	No	Grp1- Classifier correct (concordant)	CSA_GROUP_B	0.999	NA	Ilium	2	Bone	Primary	Resection	73	IDH1 R132L	Grp1- Classifier correct (concordant)	0	0	0	0	0	0	0	0	0	0	0	0	0.999	0.001	0	0	0	0	0	0	0	0	0	0	0
1033	5903111030_R02C02	450K	DNA FT	Male	Chondrosarcoma	Central- Dediff Osteosarcomatous	CSA		Yes	0.506789	Molecular- IDH mutant	NA	Below threshold	OS_HG	0.656	0.338	Femur	De-Differentiated	Bone	Primary	Resection	66	IDH1 R132L	Below threshold	0	0	0	0	0	0	0	0	0	0	0	0	0.335	0.003	0	0	0	0	0	0	0	0	0	0	0
957	203869580123_R06C01	EPIC	DNA FFPET	Male	Undifferentiated pleomorphic sarcoma (UPS)	NA	USARC		Yes	0.493239	Molecular- CIC rearrangement negative (FISH)	No	Grp2- Discrepant (inconclusive)	SBRCT_CIC	0.989	NA	Thigh	3	ST	Primary	Resection	31	Bcl-2, CD99 (+) EMA, MNF116, CD31, CD34, SMA, desmin, S100 (-)	Grp2- Discrepant (inconclusive)	0	0	0	0	0	0	0	0	0	0	0	0	0	0	0	0	0	0	0	0	0	0	0	0	0
1035	5903111030_R04C02	450K	DNA FT	Female	Chondrosarcoma	Central	CSA		Yes	0.639071	Not validated (below threshold)	NA	Below threshold, but highest class matches diagnosis	CSA_IDH_GROUP_A	0.843	0.983	Humerus	2	Bone	Primary	Resection	70	IDH2 R172S	Below threshold, but highest class matches diagnosis	0	0	0	0	0	0	0	0	0	0	0	0.001	0.139	0.843	0	0	0	0	0	0	0	0	0	0.001	0.001
1036	5903111030_R05C01	450K	DNA FT	Male	Chondrosarcoma	Central- Dediff	CSA		Yes	0.549158	NA	No	Grp1- Classifier correct (concordant)	CSA_GROUP_B	0.975	NA	Femur	De-Differentiated	Bone	Primary	Resection	71	IDH1 R132H	Grp1- Classifier correct (concordant)	0	0	0	0	0	0	0	0	0	0	0	0	0.975	0.006	0	0	0	0	0	0	0	0	0	0	0
1037	5903111030_R06C01	450K	DNA FT	Male	Chondrosarcoma	Central	CSA		Yes	0.348434	Not validated (below threshold)	NA	Below threshold, but highest class matches diagnosis	CSA_IDH_GROUP_B	0.749	0.783	sternum	2	Bone	Primary	Resection	66	IDH WT	Below threshold, but highest class matches diagnosis	0.001	0.001	0.001	0.001	0.001	0.002	0.002	0	0.006	0	0.026	0.027	0	0.007	0.749	0	0	0.001	0.003	0.002	0.001	0.001	0.001	0.001	0.001
[truncated: 42 more columns]

## Sheet: Table S2
Table S2. Inclusion of estimate tumour purity filtering step before validating the performance of the classifier
	n samples before filtering	fraction classified before filtering (%)	n samples after filtering tumour purity=0.35	samples lost after filtering 0.35 (%)	fraction classified after filtering 0.35 (%)	n samples after filtering tumour purity= 0.4	samples lost after filtering 0.4 (%)	fraction classified after filtering 0.4 (%)
CSA-MES	8	87.5	8	0	87.5	7	12.5	100
SYSA	3	100	3	0	100	3	0	100
CHORD	88	86.3636	60	31.8182	93.3333	47	46.5909	93.617
ES	8	87.5	5	37.5	80	4	50	75
RMS	7	57.1429	6	14.2857	66.6667	5	28.5714	80
ASPS	11	81.8182	8	27.2727	100	3	72.7273	100
MEL (CUT)	4	75	3	25	100	3	25	100
OB	13	76.9231	11	15.3846	81.8182	3	76.9231	100
FDY	6	83.3333	6	0	83.3333	4	33.3333	100
GCTB	36	69.4444	29	19.4444	75.8621	12	66.6667	66.6667
OS (HG)	195	63.5897	175	10.2564	68.5714	147	24.6154	70.7483
Ctrl	51	66.6667	20	60.7843	65	14	72.549	78.5714
Angiosarcoma	10	60	7	30	71.4286	3	70	33.3333
CB	17	64.7059	14	17.6471	71.4286	13	23.5294	69.2308
USARC	80	58.75	67	16.25	68.6567	53	33.75	71.6981
CSA-CC	7	57.1429	7	0	57.1429	7	0	57.1429
MFS	56	51.7857	37	33.9286	59.4595	27	51.7857	48.1481
CSA	97	43.299	85	12.3711	47.0588	71	26.8041	54.9296
LMS	5	40	5	0	60	5	0	60
Pleo LPS	14	42.8571	12	14.2857	41.6667	11	21.4286	36.3636
MPNST	79	40.5063	76	3.79747	42.1053	69	12.6582	43.4783
NFB	6	16.6667	4	33.3333	0	0	100	0
CSA-MES: mesenchymal chondrosarcoma; SYSA: synovial sarcoma; CHORD: chordoma; ES: epithelioid sarcoma; ASPS: alveolar soft part sarcoma; MEL (CUT): cutaneous melanoma; OB: osteoblastoma; FDY: fibrous dysplasia
GCTB: Giant cell of Tumour Bone; OS (HG): high-grade osteosarcoma; Ctrl: control; CB: chondroblastoma; USARC: undifferentiated sarcoma; CSA-CC: clear cell chondrosarcoma; MFS: myxofibrosarcoma; CSA: chondrosarcoma; LMS: leiomyosarcoma
Pleo LPS: pleomorphic leiomyosarcoma, MPNST: malignant peripheral nerve sheath tumours; NFB: neurofibroma

## Sheet: Table S3
Table S3. Testing a classifier score threshold cutoff = 0.85.
	Total cohort (0.9 threshold)	Total cohort (0.85 threshold)	Core validation cohort (0.9 threshold)	Core validation cohort (0.85 threshold)
Total cases (excluding failed cases)	983	983	821	821
No. of cases predicted (score above threshold)	541	585	500	529
% predicted	0.55	0.6	0.61	0.64
No. of cases predicted to correct class	441	464	441	462
Proportion predicted to correct class (out of number predicted)	0.82	0.79	0.88	0.87
No. of cases with discrepant prediction	100	121	59	67
% discrepant predictions	0.18	0.21	0.12	0.13
No. of cases not predicted (below threshold)	442	398	321	292
% not predicted	0.45	0.4	0.39	0.36

## Sheet: Table S4
Table S4. Sensitivity and precision of the different methylation classes (core validation set).
Tumour subtype/group	Total samples	Number of samples predicted	Samples predicted to correct methylation class	Proportion classified	Precision	Sensitivity	Mean estimated tumour purity
Angiomatoid fibrous histiocytoma	1	1	1	1	1	1	0.32
Angiosarcoma	10	6	5	0.6	0.83	0.5	0.39
Alveolar soft parts sarcoma	11	9	9	0.82	1	0.82	0.37
BCOR-rearranged sarcoma	1	1	1	1	1	1	0.62
Chondroblastoma	17	11	10	0.65	0.91	0.59	0.43
Chordoma	88	76	75	0.86	0.99	0.85	0.41
CIC-rearranged sarcoma	1	1	1	1	1	1	0.49
Chondrosarcoma (conventional)	97	42	35	0.43	0.83	0.36	0.47
Clear cell chondrosarcoma	7	4	1	0.57	0.25	0.14	0.44
Mesenchymal chondrosarcoma	8	7	7	0.88	1	0.88	0.57
Control tissues	51	34	32	0.67	0.94	0.63	0.35
Dermatofibrosarcoma protuberans	2	1	1	0.5	1	0.5	0.49
Epithelioid sarcoma	8	7	5	0.88	0.71	0.63	0.43
Fibrous dysplasia	6	5	5	0.83	1	0.83	0.41
Conventional giant cell tumour of bone	40	30	29	0.75	0.97	0.73	0.39
Infantile fibrosarcoma	1	1	1	1	1	1	0.4
Leiomyosarcoma	6	3	3	0.5	1	0.5	0.53
Melanoma	4	3	3	0.75	1	0.75	0.47
Myxofibrosarcoma	56	29	24	0.52	0.83	0.43	0.4
Malignant peripheral nerve sheath tumour	79	32	20	0.41	0.63	0.25	0.52
MPNST-like sarcoma	1	1	1	1	1	1	0.5
Neurofibroma	6	1	0	0.17	0	0	0.35
Osteoblastoma	12	9	9	0.75	1	0.75	0.38
Ossifying fibromyxoid tumour	1	0	0	0	-	-	0.49
High grade conventional osteosarcoma	198	125	109	0.63	0.87	0.55	0.47
Pleomorphic liposarcoma	14	6	4	0.43	0.67	0.29	0.47
Rhabdomyosarcoma	7	4	4	0.57	1	0.57	0.46
Sclerosing epithelioid fibrosarcoma	1	1	1	1	1	1	0.64
Small round blue cell tumour, NOS	2	0	0	0	0	0	0.5
Solitary fibrous tumour	1	0	0	0	-	-	0.59
Synovial sarcoma	3	3	3	1	1	1	0.53
Undifferentiated sarcoma	79	46	41	0.58	0.89	0.52	0.44
Well dedifferentiated/ Dedifferentiated liposarcoma	1	0	0	0	-	-	0.31

## Sheet: Table S5
Table S5. Proportion of samples predicted to the correct methylation class (DKFZ validation and RNOH cohorts, common tumour types).
Tumour subtype/group	DKFZ Validation cohort, percent predicted to correct class (n = total cases)	RNOH cohort, percent predicted to correct class (n = total cases)
Rhabdomyosarcoma	87.3% (55)	57.1% (7)
Malignant peripheral nerve sheath tumour	75% (4)	25.3% (79)
Solitary fibrous tumour	75% (4)	0% (1)
Leiomyosarcoma	67.7% (65)	50% (6)
Chordoma	66.7% (9)	85.2% (88)
Well dedifferentiated/ Dedifferentiated liposarcoma	66.7% (9)	0% (1)
Dermatofibrosarcoma protuberans	66.7% (3)	50% (2)
Epithelioid sarcoma	66.7% (3)	62.5% (8)
High grade conventional osteosarcoma	60% (48)	55.1% (198)
Angiosarcoma	55.6% (9)	50% (10)
Undifferentiated sarcoma	43.8% (16)	53.8% (80)
Chondrosarcoma (conventional)	41.7% (12)	36.1% (97)
Myxofibrosarcoma	33.3% (3)	42.9% (56)
Alveolar soft parts sarcoma	100% (7)	81.8% (11)
Mesenchymal chondrosarcoma	100% (3)	87.5% (8)
Synovial sarcoma	100% (19)	100% (3)
Angiomatoid fibrous histiocytoma	100% (1)	100% (1)
Conventional giant cell tumour of bone	100% (1)	72.5% (40)
Pleomorphic liposarcoma	0% (3)	28.6% (14)
